# Supplementary material for: N′-(2-Fluoro­benzyl­idene)acetohydrazide
Source: Acta Crystallogr Sect E Struct Rep Online. 2010 Mar 27;66(Pt 4):o927. doi: 10.1107/S1600536810010627 (PMC2984006; doi:10.1107/S1600536810010627)
Supplement: Supplementary file 2 [file e-66-0o927-Isup2.hkl]

# 
# h,k,l, Fc-squared, Fo-squared, sigma(Fo-squared) and status flag 
# 
data_I
_shelx_title ' wf09139 in P2(1)/c' 
_shelx_refln_list_code          4 
_shelx_F_calc_maximum      137.84 
_exptl_crystal_F_000       376.00 
_reflns_d_resolution_high  0.7701 
 
loop_ 
 _symmetry_equiv_pos_as_xyz 
 'x, y, z' 
 '-x, y+1/2, -z+1/2' 
 '-x, -y, -z' 
 'x, -y-1/2, z-1/2' 
 
_cell_length_a     5.3227 
_cell_length_b     8.4603 
_cell_length_c    19.6559 
_cell_angle_alpha  90.000 
_cell_angle_beta   93.703 
_cell_angle_gamma  90.000 
 
_shelx_F_squared_multiplier     1.000 
 
loop_ 
 _refln_index_h 
 _refln_index_k 
 _refln_index_l 
 _refln_F_squared_calc 
 _refln_F_squared_meas 
 _refln_F_squared_sigma 
 _refln_observed_status 
   1   0   0      187.18      153.69      1.94 o 
   2   0   0     1523.27     1551.58     29.36 o 
   3   0   0       34.11       26.64      1.89 o 
   4   0   0      254.47      243.85      4.68 o 
   5   0   0        2.39        1.39      1.01 o 
   6   0   0        0.27        0.93      1.07 o 
   1   1   0       12.43        6.61      0.49 o 
   2   1   0      134.36      128.98      1.17 o 
   3   1   0        0.10        0.17      0.41 o 
   4   1   0      198.50      185.70      2.77 o 
   5   1   0      144.89      143.45      2.53 o 
   6   1   0        0.16        0.56      1.06 o 
   0   2   0        7.28       11.30      0.99 o 
   1   2   0    19000.71    14970.70   1016.43 o 
   2   2   0       52.86       43.63      0.83 o 
   3   2   0      448.40      433.30      5.05 o 
   4   2   0       15.21       15.52      1.23 o 
   5   2   0       24.05       24.97      1.42 o 
   6   2   0        0.00       -0.64      0.72 o 
   1   3   0      186.03      181.49      2.73 o 
   2   3   0       65.90       73.12      1.53 o 
   3   3   0      246.45      237.15      3.55 o 
   4   3   0        2.40        2.58      0.66 o 
   5   3   0        5.35        6.87      0.79 o 
   6   3   0       26.66       26.34      1.41 o 
   0   4   0      338.87      358.46      7.37 o 
   1   4   0       15.86       14.16      0.72 o 
   2   4   0     3218.93     3404.43     63.49 o 
   3   4   0       47.25       50.14      1.51 o 
   4   4   0       25.71       29.32      1.23 o 
   5   4   0        0.06        0.21      0.53 o 
   6   4   0        2.58        3.00      0.73 o 
   1   5   0       57.21       48.63      1.28 o 
   2   5   0      275.93      257.10      5.08 o 
   3   5   0        0.21       -0.09      0.59 o 
   4   5   0       12.99       15.10      1.10 o 
   5   5   0        0.13        0.36      0.47 o 
   6   5   0        6.48        5.66      0.89 o 
   0   6   0        0.01        0.45      1.22 o 
   1   6   0      143.67      151.42      3.13 o 
   2   6   0        9.16       12.25      1.30 o 
   3   6   0      352.19      369.24      7.43 o 
   4   6   0        1.37        2.25      0.75 o 
   5   6   0        0.12        0.52      0.61 o 
   1   7   0       54.60       63.95      1.87 o 
   2   7   0        0.20       -0.19      0.47 o 
   3   7   0        0.90        0.52      0.66 o 
   4   7   0        1.36        1.78      0.71 o 
   5   7   0        4.04        3.42      0.99 o 
   0   8   0       95.83       99.77      4.17 o 
   1   8   0       25.36       24.37      1.20 o 
   2   8   0       13.10       15.54      0.71 o 
   3   8   0        1.93        0.89      0.54 o 
   4   8   0       26.32       23.37      1.51 o 
   1   9   0        0.08        1.26      0.71 o 
   2   9   0        0.02        0.55      0.89 o 
   3   9   0        3.25        2.54      0.66 o 
   0  10   0       33.14       35.58      3.44 o 
   1  10   0       16.65       17.88      3.94 o 
   2  10   0        0.14        0.86      0.46 o 
  -6   1   1      118.21      117.39      2.85 o 
  -5   1   1       42.79       41.33      1.32 o 
  -4   1   1       25.99       23.27      0.99 o 
  -3   1   1       50.94       50.27      0.70 o 
  -2   1   1       73.05       62.09      0.89 o 
  -1   1   1        3.78        1.05      0.21 o 
   1   1   1      675.20      657.87      7.78 o 
   2   1   1        4.59        6.36      0.46 o 
   3   1   1       82.91       77.46      1.35 o 
   4   1   1      135.06      135.07      2.49 o 
   5   1   1      134.91      139.68      2.54 o 
   6   1   1        0.20        0.46      0.61 o 
  -6   2   1        0.77        0.51      0.57 o 
  -5   2   1        5.03        5.71      0.80 o 
  -4   2   1        9.69       10.68      0.80 o 
  -3   2   1       30.73       31.83      0.81 o 
  -2   2   1      149.84      155.83      1.86 o 
  -1   2   1     2749.08     2749.29     52.82 o 
   0   2   1     4475.41     4080.10     86.64 o 
   1   2   1     7652.18     7427.39    262.15 o 
   2   2   1       92.46       84.28      1.22 o 
   3   2   1       54.49       64.57      1.57 o 
   4   2   1        1.47        1.98      0.63 o 
   5   2   1       34.56       34.84      1.55 o 
   6   2   1        0.04       -0.43      0.59 o 
  -6   3   1        5.37        5.52      0.79 o 
  -5   3   1       44.55       45.18      1.35 o 
  -4   3   1      288.40      290.06      4.68 o 
  -3   3   1       42.00       33.93      1.10 o 
  -2   3   1       52.35       57.92      1.23 o 
  -1   3   1       74.51       67.80      0.98 o 
   0   3   1      585.38      516.69      6.00 o 
   1   3   1      314.13      325.61      4.57 o 
   2   3   1        8.82        9.20      0.62 o 
   3   3   1      155.53      150.59      2.39 o 
   4   3   1       62.58       55.58      1.65 o 
   5   3   1        2.77        2.99      0.77 o 
   6   3   1       21.03       22.27      1.19 o 
  -6   4   1        2.46        2.07      0.58 o 
  -5   4   1        0.01       -0.46      0.46 o 
  -4   4   1        4.31        5.21      0.59 o 
  -3   4   1       49.01       53.33      1.47 o 
  -2   4   1      198.89      198.39      3.19 o 
  -1   4   1      306.35      302.96      4.73 o 
   0   4   1       53.21       56.92      1.29 o 
   1   4   1      192.67      182.26      2.65 o 
   2   4   1      671.02      632.16      9.51 o 
   3   4   1       59.83       63.53      1.49 o 
   4   4   1        5.51        4.63      0.73 o 
   5   4   1        0.81        0.76      0.63 o 
   6   4   1        5.35        5.27      0.83 o 
  -6   5   1        0.03        0.47      0.61 o 
  -5   5   1        6.65        5.47      0.78 o 
  -4   5   1       59.30       63.22      1.64 o 
  -3   5   1       43.06       47.44      3.61 o 
  -2   5   1        0.75        0.78      0.59 o 
  -1   5   1        3.76        4.64      0.51 o 
   0   5   1        0.39        0.25      0.56 o 
   1   5   1        1.30        4.25      2.03 o 
   2   5   1      221.34      220.53      6.05 o 
   3   5   1       15.47       16.73      1.22 o 
   4   5   1        1.58        0.09      0.49 o 
   5   5   1        0.01        0.34      0.50 o 
   6   5   1        1.57        2.82      0.98 o 
  -5   6   1        0.00       -0.05      0.57 o 
  -4   6   1        7.08        5.80      0.74 o 
  -3   6   1        8.03        8.21      0.88 o 
  -2   6   1       71.78       67.71      1.79 o 
  -1   6   1       27.24       31.78      2.30 o 
   0   6   1       11.78       10.92      1.00 o 
   1   6   1       32.79       31.73      0.96 o 
   2   6   1        1.14        0.39      0.71 o 
   3   6   1      212.90      207.66      4.20 o 
   4   6   1        0.73        0.06      0.66 o 
   5   6   1        0.01       -0.16      0.66 o 
  -5   7   1        0.42        0.67      0.93 o 
  -4   7   1        3.38        2.19      0.73 o 
  -3   7   1       74.35       72.41      1.87 o 
  -2   7   1       54.57       57.35      1.02 o 
  -1   7   1       22.00       23.55      1.01 o 
   0   7   1        9.79        7.96      1.13 o 
   1   7   1       22.81       24.50      1.20 o 
   2   7   1       11.26       13.29      0.94 o 
   3   7   1        8.95        8.18      0.90 o 
   4   7   1        4.19        3.94      0.78 o 
   5   7   1        6.16        5.25      1.12 o 
  -4   8   1        3.95        1.84      0.67 o 
  -3   8   1       12.56       10.12      0.76 o 
  -2   8   1       13.33       13.20      0.73 o 
  -1   8   1        0.06       -0.04      0.58 o 
   0   8   1        1.92        1.51      0.86 o 
   1   8   1       35.93       35.40      1.62 o 
   2   8   1        0.60       -0.10      0.33 o 
   3   8   1        3.22        3.02      0.84 o 
   4   8   1       30.57       29.79      2.15 o 
  -3   9   1        0.67        0.93      0.74 o 
  -2   9   1        6.41        6.21      0.58 o 
  -1   9   1        8.66        9.75      1.28 o 
   0   9   1       27.73       32.70      1.32 o 
   1   9   1        7.06        5.54      0.88 o 
   2   9   1        0.48        0.75      0.78 o 
   3   9   1        0.74        0.56      0.53 o 
  -2  10   1        0.88        0.76      0.94 o 
  -1  10   1        0.26       -0.54      0.57 o 
   0  10   1        1.87        0.92      0.57 o 
   1  10   1        2.89        0.73      0.89 o 
   2  10   1        0.03       -0.18      0.78 o 
  -6   0   2       11.98       12.94      0.79 o 
  -5   0   2       59.28       65.86      2.41 o 
  -4   0   2       69.06       67.24      2.94 o 
  -3   0   2       13.19       15.40      0.71 o 
  -2   0   2       88.53       77.66      0.90 o 
  -1   0   2     5500.29     5596.55    241.95 o 
   1   0   2     3628.96     3508.11     86.92 o 
   2   0   2      759.32      750.86     16.23 o 
   3   0   2       61.99       74.22      1.84 o 
   4   0   2      143.80      157.75      3.68 o 
   5   0   2        1.07        1.65      0.89 o 
   6   0   2        0.33        0.66      0.90 o 
  -6   1   2       80.10       81.79      1.71 o 
  -5   1   2      360.45      369.21      4.40 o 
  -4   1   2       95.52       94.33      1.61 o 
  -3   1   2      100.28       93.34      1.09 o 
  -2   1   2      373.86      372.77      5.12 o 
  -1   1   2     5945.24     5953.60    101.84 o 
   0   1   2      928.54      961.23      8.38 o 
   1   1   2      433.51      393.40      4.68 o 
   2   1   2      208.07      204.73      2.28 o 
   3   1   2        8.11        6.96      0.63 o 
   4   1   2       60.59       62.31      1.61 o 
   5   1   2        5.82        6.77      1.10 o 
   6   1   2        0.21       -0.58      1.33 o 
  -6   2   2        7.99        9.56      0.86 o 
  -5   2   2        0.00       -0.29      0.49 o 
  -4   2   2       20.57       22.29      1.42 o 
  -3   2   2        1.64        1.40      0.43 o 
  -2   2   2      307.23      333.79      3.85 o 
  -1   2   2       21.01       14.92      0.49 o 
   0   2   2       77.96       73.98      1.31 o 
   1   2   2       18.85       20.66      0.71 o 
   2   2   2       88.81       63.44      1.14 o 
   3   2   2       10.51       17.35      0.83 o 
   4   2   2       16.63       17.16      1.73 o 
   5   2   2       14.23       12.56      0.93 o 
   6   2   2        0.05        0.34      0.60 o 
  -6   3   2        3.92        2.85      0.81 o 
  -5   3   2        0.45        0.18      0.50 o 
  -4   3   2      450.91      467.01      7.98 o 
  -3   3   2      240.51      268.41      3.38 o 
  -2   3   2     1594.80     1625.86     27.33 o 
  -1   3   2        0.51        0.23      0.42 o 
   0   3   2     1075.32     1019.52     11.82 o 
   1   3   2      450.39      449.44      5.77 o 
   2   3   2        9.18       12.92      0.67 o 
   3   3   2      153.88      157.77      2.43 o 
   4   3   2        0.04        0.31      0.58 o 
   5   3   2       18.20       19.33      1.11 o 
   6   3   2       20.94       24.10      1.33 o 
  -6   4   2        0.30        0.08      0.50 o 
  -5   4   2        0.33        0.27      0.46 o 
  -4   4   2       13.01       16.75      1.07 o 
  -3   4   2        0.87        2.56      0.73 o 
  -2   4   2        0.63        1.28      0.48 o 
  -1   4   2      212.25      216.35      2.58 o 
   0   4   2       52.14       50.42      0.99 o 
   1   4   2      655.74      661.49      8.92 o 
   2   4   2      533.84      558.16      8.27 o 
   3   4   2        3.64        3.79      0.71 o 
   4   4   2        1.33        1.41      0.61 o 
   5   4   2       12.81       12.67      0.96 o 
   6   4   2       12.84       11.56      1.00 o 
  -6   5   2        0.82        2.57      1.38 o 
  -5   5   2        1.24        1.30      0.74 o 
  -4   5   2        2.13        2.29      0.59 o 
  -3   5   2     1088.59     1084.37     18.93 o 
  -2   5   2       35.89       29.67      0.99 o 
  -1   5   2      138.07      118.68      2.62 o 
   0   5   2        0.00       -0.06      0.46 o 
   1   5   2      510.81      482.40      6.65 o 
   2   5   2        5.69        6.16      0.86 o 
   3   5   2        7.38        6.59      1.01 o 
   4   5   2       31.01       30.75      1.22 o 
   5   5   2       12.51       16.15      2.42 o 
   6   5   2       11.67       13.46      1.01 o 
  -5   6   2        0.31        0.13      0.48 o 
  -4   6   2        7.64        4.92      0.67 o 
  -3   6   2        9.10       10.37      0.95 o 
  -2   6   2       71.37       74.91      1.58 o 
  -1   6   2        1.25       -0.06      0.71 o 
   0   6   2       12.98       15.73      1.10 o 
   1   6   2       66.42       65.16      1.41 o 
   2   6   2      164.26      158.53      3.08 o 
   3   6   2       50.28       48.15      1.72 o 
   4   6   2        0.58        0.30      0.64 o 
   5   6   2        0.69        0.13      0.71 o 
  -5   7   2        2.05        2.35      0.85 o 
  -4   7   2       48.58       45.62      1.46 o 
  -3   7   2        3.42        3.63      0.68 o 
  -2   7   2      242.42      244.69      3.54 o 
  -1   7   2        4.06        2.21      1.52 o 
   0   7   2       53.35       51.20      2.36 o 
   1   7   2       19.44       22.56      1.56 o 
   2   7   2       74.96       73.27      1.90 o 
   3   7   2        1.05        1.72      0.72 o 
   4   7   2        2.56        4.68      0.84 o 
   5   7   2        3.57        3.76      0.91 o 
  -4   8   2        1.36        1.52      0.87 o 
  -3   8   2        1.52        1.94      0.60 o 
  -2   8   2        3.80        1.68      0.40 o 
  -1   8   2        3.95        2.87      0.61 o 
   0   8   2       24.08       25.31      0.89 o 
   1   8   2        4.08        3.57      0.89 o 
   2   8   2        0.19       -0.24      0.56 o 
   3   8   2       13.45       14.14      1.64 o 
   4   8   2       15.42       12.90      1.21 o 
  -3   9   2        4.28        3.73      0.86 o 
  -2   9   2        4.71        5.18      0.60 o 
  -1   9   2       81.67       84.88      3.50 o 
   0   9   2        0.25       -0.24      0.67 o 
   1   9   2        9.99       11.03      1.96 o 
   2   9   2       19.08       18.22      1.22 o 
   3   9   2        0.37        0.89      0.65 o 
  -2  10   2        5.72        3.27      0.58 o 
  -1  10   2        8.98        8.50      0.74 o 
   0  10   2        1.34        0.89      0.73 o 
   1  10   2        0.02       -0.66      0.74 o 
   2  10   2        0.53        0.89      0.90 o 
  -6   1   3       11.41       13.35      0.73 o 
  -5   1   3      154.11      164.26      2.13 o 
  -4   1   3        1.06        0.79      0.32 o 
  -3   1   3        4.35        2.28      0.28 o 
  -2   1   3      366.62      366.08      2.57 o 
  -1   1   3       40.97       40.76      0.80 o 
   0   1   3     4088.91     4194.08     60.92 o 
   1   1   3     1645.20     1687.25     24.28 o 
   2   1   3       60.32       55.12      1.01 o 
   3   1   3      302.37      317.45      3.99 o 
   4   1   3      144.37      150.58      2.67 o 
   5   1   3       38.53       38.85      1.54 o 
   6   1   3        9.50        8.62      1.15 o 
  -6   2   3        0.00        0.42      0.49 o 
  -5   2   3       72.63       73.90      1.74 o 
  -4   2   3       26.70       29.24      0.94 o 
  -3   2   3      112.78      107.05      1.85 o 
  -2   2   3        5.56        5.22      0.43 o 
  -1   2   3      130.53      128.33      1.56 o 
   0   2   3     1106.11     1127.08     12.12 o 
   1   2   3        2.47        2.61      0.26 o 
   2   2   3      600.02      663.08      7.50 o 
   3   2   3      164.77      173.03      2.51 o 
   4   2   3       45.37       48.62      0.94 o 
   5   2   3        0.67        0.52      0.61 o 
   6   2   3        0.54       -0.14      0.66 o 
  -6   3   3        5.06        6.33      1.02 o 
  -5   3   3       16.50       14.86      0.91 o 
  -4   3   3      282.03      293.25      4.70 o 
  -3   3   3       53.50       53.06      1.14 o 
  -2   3   3      220.25      226.28      3.66 o 
  -1   3   3      319.28      342.34      3.79 o 
   0   3   3      296.42      275.85      3.29 o 
   1   3   3      366.03      384.32      4.19 o 
   2   3   3      960.22     1015.65     13.43 o 
   3   3   3       64.68       70.44      1.73 o 
   4   3   3       42.94       38.26      1.40 o 
   5   3   3       25.03       27.03      1.26 o 
   6   3   3        0.88        1.14      0.72 o 
  -6   4   3        0.36        0.71      0.92 o 
  -5   4   3        5.16        4.30      0.70 o 
  -4   4   3       22.75       24.77      1.09 o 
  -3   4   3       64.69       68.41      1.44 o 
  -2   4   3      125.88      116.87      1.75 o 
  -1   4   3        4.34        9.43      0.83 o 
   0   4   3       82.82       71.56      1.34 o 
   1   4   3        0.38        1.04      0.41 o 
   2   4   3       80.80       89.86      2.49 o 
   3   4   3       17.51       17.34      1.01 o 
   4   4   3       22.05       23.57      1.12 o 
   5   4   3       28.16       29.22      1.95 o 
   6   4   3        0.76        1.59      1.18 o 
  -6   5   3        0.48        0.20      0.56 o 
  -5   5   3        0.20        1.07      0.59 o 
  -4   5   3        6.26        6.61      0.81 o 
  -3   5   3       80.72       89.02      2.38 o 
  -2   5   3       65.35       67.48      1.40 o 
  -1   5   3        0.23        2.02      0.58 o 
   0   5   3       36.45       35.03      1.36 o 
   1   5   3       15.36       13.49      0.80 o 
   2   5   3      189.31      201.64      2.36 o 
   3   5   3       70.93       69.93      2.66 o 
   4   5   3       23.54       24.60      1.00 o 
   5   5   3        1.10        0.64      0.64 o 
   6   5   3        1.17        1.60      0.63 o 
  -5   6   3        1.23        1.99      0.63 o 
  -4   6   3        8.91        8.83      0.89 o 
  -3   6   3        1.94        2.10      0.59 o 
  -2   6   3       38.62       37.99      1.30 o 
  -1   6   3       21.30       20.02      1.18 o 
   0   6   3       52.48       51.42      3.20 o 
   1   6   3       70.31       70.79      1.87 o 
   2   6   3       41.91       44.10      1.59 o 
   3   6   3        0.05        0.58      0.67 o 
   4   6   3        1.93        1.05      0.73 o 
   5   6   3        4.88        7.10      1.93 o 
  -5   7   3        7.19        5.15      0.85 o 
  -4   7   3        6.03        6.00      0.79 o 
  -3   7   3       10.18        7.90      0.55 o 
  -2   7   3      114.10      115.83      2.60 o 
  -1   7   3        7.02        7.10      1.26 o 
   0   7   3       17.95       20.38      1.15 o 
   1   7   3       28.03       29.34      1.19 o 
   2   7   3       27.29       26.18      1.57 o 
   3   7   3       71.95       70.97      2.04 o 
   4   7   3        2.39        1.76      0.84 o 
   5   7   3        0.27        0.28      0.73 o 
  -4   8   3        6.73        5.23      0.61 o 
  -3   8   3        3.40        3.81      0.70 o 
  -2   8   3       30.60       32.41      1.43 o 
  -1   8   3       37.90       36.62      1.82 o 
   0   8   3        9.74        9.72      1.12 o 
   1   8   3        0.00       -0.64      0.72 o 
   2   8   3        0.36        0.82      0.55 o 
   3   8   3       34.88       34.13      1.47 o 
   4   8   3        0.00       -0.21      0.70 o 
  -3   9   3        0.23        1.23      0.74 o 
  -2   9   3        0.98        1.36      0.41 o 
  -1   9   3       21.94       25.96      1.21 o 
   0   9   3        2.22        1.57      0.68 o 
   1   9   3        1.34        2.12      0.76 o 
   2   9   3       16.70       17.25      1.01 o 
   3   9   3        6.80        7.31      0.85 o 
  -2  10   3        2.15        3.51      0.61 o 
  -1  10   3        2.30        1.73      0.65 o 
   0  10   3        1.02        0.59      0.77 o 
   1  10   3        0.03        0.75      1.04 o 
   2  10   3        2.91        2.22      0.97 o 
  -6   0   4      131.38      123.64      2.37 o 
  -5   0   4       32.71       32.29      0.95 o 
  -4   0   4        1.37        1.47      0.44 o 
  -3   0   4      419.01      417.88      4.98 o 
  -2   0   4     2346.42     2631.22     41.85 o 
  -1   0   4     1531.08     1612.75     34.34 o 
   0   0   4      398.47      411.59      6.25 o 
   1   0   4      237.15      236.79      4.35 o 
   2   0   4      654.34      635.14     10.37 o 
   3   0   4     1217.55     1333.94     27.38 o 
   4   0   4      135.86      134.07      3.70 o 
   5   0   4       22.50       20.74      1.58 o 
   6   0   4       30.95       30.88      2.81 o 
  -6   1   4        6.98        5.23      0.42 o 
  -5   1   4        0.14        0.02      0.30 o 
  -4   1   4       87.47       85.01      1.27 o 
  -3   1   4       78.26       74.74      0.67 o 
  -2   1   4      103.48      112.41      1.04 o 
  -1   1   4      229.43      217.59     10.84 o 
   0   1   4      181.22      170.04      1.47 o 
   1   1   4      108.11       98.42      1.49 o 
   2   1   4      216.33      203.76      2.48 o 
   3   1   4      358.80      371.43      4.75 o 
   4   1   4        9.97        8.95      0.90 o 
   5   1   4        0.58        0.50      0.38 o 
   6   1   4        0.30        0.31      0.50 o 
  -6   2   4        0.24       -0.14      0.59 o 
  -5   2   4       84.55       84.68      1.73 o 
  -4   2   4       63.00       67.77      2.23 o 
  -3   2   4      138.35      140.01      2.97 o 
  -2   2   4      773.01      830.60     11.34 o 
  -1   2   4      954.90     1042.36     10.51 o 
   0   2   4     1701.49     1788.58     19.94 o 
   1   2   4      331.55      318.86      2.88 o 
   2   2   4      645.60      729.32      8.01 o 
   3   2   4      242.66      243.21      3.42 o 
   4   2   4      182.02      182.45      1.99 o 
   5   2   4       37.83       38.81      1.43 o 
   6   2   4        0.03        0.27      0.54 o 
  -6   3   4        2.72        2.36      0.53 o 
  -5   3   4        0.81        0.78      0.42 o 
  -4   3   4       75.02       77.41      2.49 o 
  -3   3   4        8.95       11.01      0.58 o 
  -2   3   4       50.82       59.01      1.10 o 
  -1   3   4        1.53        0.65      0.33 o 
   0   3   4      237.75      224.08      1.83 o 
   1   3   4      113.84      115.78      1.04 o 
   2   3   4       23.13       25.50      0.73 o 
   3   3   4       18.43       27.87      1.16 o 
   4   3   4       26.63       26.80      2.00 o 
   5   3   4        0.09        0.23      0.60 o 
   6   3   4        1.58        1.62      0.84 o 
  -6   4   4        1.20        1.03      0.70 o 
  -5   4   4        3.72        3.27      0.65 o 
  -4   4   4      290.46      292.22      4.89 o 
  -3   4   4       47.34       47.86      1.32 o 
  -2   4   4       10.01       13.56      1.38 o 
  -1   4   4      792.40      763.40     10.15 o 
   0   4   4        7.46        8.58      1.02 o 
   1   4   4     1153.74     1270.97     17.09 o 
   2   4   4      145.54      154.92      4.19 o 
   3   4   4       27.05       23.99      1.11 o 
   4   4   4       39.69       42.06      1.87 o 
   5   4   4        5.21        5.67      0.85 o 
   6   4   4        9.09        9.01      1.15 o 
  -6   5   4        0.00       -0.67      0.72 o 
  -5   5   4        3.61        2.62      0.61 o 
  -4   5   4       53.50       52.60      1.18 o 
  -3   5   4      101.10       97.81      1.93 o 
  -2   5   4        9.94       10.49      0.67 o 
  -1   5   4       24.08       24.77      1.60 o 
   0   5   4      142.14      163.05      1.69 o 
   1   5   4      307.19      324.25      4.95 o 
   2   5   4       13.60       13.72      0.56 o 
   3   5   4        5.26        6.83      0.71 o 
   4   5   4       15.20       18.22      2.02 o 
   5   5   4        1.21        0.21      0.66 o 
  -5   6   4       11.09       11.13      0.78 o 
  -4   6   4        7.39        7.50      0.86 o 
  -3   6   4      162.65      155.34      2.58 o 
  -2   6   4       50.01       50.40      1.73 o 
  -1   6   4       34.29       35.25      3.14 o 
   0   6   4      197.17      207.36      3.09 o 
   1   6   4        0.66        0.89      0.56 o 
   2   6   4      133.30      125.15      2.64 o 
   3   6   4       19.78       25.08      1.34 o 
   4   6   4        8.51        6.95      0.99 o 
   5   6   4       12.29       12.92      1.37 o 
  -5   7   4        4.28        2.75      0.63 o 
  -4   7   4        0.16       -0.43      0.43 o 
  -3   7   4        3.19        3.11      0.56 o 
  -2   7   4       49.94       48.30      1.59 o 
  -1   7   4        5.68        5.52      0.95 o 
   0   7   4        0.93        1.05      0.54 o 
   1   7   4       12.76       13.38      1.09 o 
   2   7   4       38.13       41.29      2.69 o 
   3   7   4        6.82        6.63      0.94 o 
   4   7   4        0.09       -0.15      0.68 o 
   5   7   4        0.29        1.05      0.85 o 
  -4   8   4        5.21        4.64      0.68 o 
  -3   8   4        0.01        0.21      0.41 o 
  -2   8   4       13.74       13.11      1.07 o 
  -1   8   4        2.05        4.12      1.15 o 
   0   8   4        0.04        0.12      0.48 o 
   1   8   4       15.80       13.63      1.15 o 
   2   8   4        0.01        0.37      0.52 o 
   3   8   4        1.78        1.31      0.73 o 
   4   8   4        8.90       11.81      1.22 o 
  -3   9   4        0.00       -0.07      0.64 o 
  -2   9   4        5.63        4.66      0.87 o 
  -1   9   4       28.51       29.65      1.24 o 
   0   9   4        0.96        1.09      0.62 o 
   1   9   4        0.92        0.52      0.58 o 
   2   9   4        0.13       -0.06      0.51 o 
   3   9   4       15.83       13.15      1.16 o 
  -2  10   4        1.08        2.88      0.57 o 
  -1  10   4       11.63        9.37      1.23 o 
   0  10   4        0.12        0.36      0.60 o 
   1  10   4        0.00       -0.25      0.70 o 
   2  10   4        0.04       -0.71      1.14 o 
  -6   1   5        3.63        3.22      0.45 o 
  -5   1   5        2.92        2.72      0.34 o 
  -4   1   5        8.87        9.62      0.49 o 
  -3   1   5       71.25       80.37      1.27 o 
  -2   1   5       60.10       57.85      0.68 o 
  -1   1   5      196.45      202.59      2.13 o 
   0   1   5      716.84      758.99      6.85 o 
   1   1   5      337.80      339.55      3.69 o 
   2   1   5      943.56     1022.57     13.43 o 
   3   1   5      335.90      345.11      4.61 o 
   4   1   5        2.38        3.16      0.79 o 
   5   1   5        1.99        1.69      0.47 o 
   6   1   5       15.37       14.08      0.89 o 
  -6   2   5       14.50       14.93      1.10 o 
  -5   2   5       27.35       28.85      0.81 o 
  -4   2   5       55.28       56.87      1.35 o 
  -3   2   5      309.82      326.89      3.02 o 
  -2   2   5        2.33        1.61      0.21 o 
  -1   2   5      690.15      696.36      8.61 o 
   0   2   5      131.14      118.62      1.00 o 
   1   2   5      218.33      244.96      2.22 o 
   2   2   5       22.32       28.99      0.57 o 
   3   2   5        7.17        5.52      0.71 o 
   4   2   5        0.00        0.98      0.69 o 
   5   2   5        3.94        2.42      0.28 o 
   6   2   5        6.87        4.45      0.61 o 
  -6   3   5        1.06        1.26      0.69 o 
  -5   3   5        2.60        2.90      0.66 o 
  -4   3   5        3.68        3.66      0.67 o 
  -3   3   5      136.29      140.81      1.50 o 
  -2   3   5       17.16       19.02      0.82 o 
  -1   3   5       52.17       45.51      0.90 o 
   0   3   5      307.12      294.48      2.54 o 
   1   3   5      982.98     1111.72     11.33 o 
   2   3   5       51.59       47.48      0.70 o 
   3   3   5        0.02       -0.16      0.55 o 
   4   3   5       70.91       74.14      1.93 o 
   5   3   5       15.72       15.91      1.12 o 
   6   3   5        0.10       -0.01      0.93 o 
  -6   4   5        0.09        0.77      0.66 o 
  -5   4   5        4.63        5.44      0.65 o 
  -4   4   5        1.01        1.13      0.47 o 
  -3   4   5       27.83       29.97      0.71 o 
  -2   4   5       41.32       48.27      0.89 o 
  -1   4   5        3.13        2.97      0.58 o 
   0   4   5      510.46      497.52      5.39 o 
   1   4   5      218.51      212.32      2.47 o 
   2   4   5        5.49        5.26      0.62 o 
   3   4   5       27.05       25.74      1.17 o 
   4   4   5       26.91       21.25      1.14 o 
   5   4   5       17.65       14.38      1.09 o 
   6   4   5        0.31        0.29      0.59 o 
  -6   5   5        0.48        0.31      0.52 o 
  -5   5   5       17.57       18.02      0.99 o 
  -4   5   5        0.01        0.20      0.45 o 
  -3   5   5       25.95       22.26      0.54 o 
  -2   5   5       52.27       58.41      1.43 o 
  -1   5   5       10.67        9.06      0.89 o 
   0   5   5       33.06       30.74      1.23 o 
   1   5   5      113.86      117.21      1.77 o 
   2   5   5        9.31        8.25      0.90 o 
   3   5   5        5.92        5.47      0.85 o 
   4   5   5       11.52        9.74      0.93 o 
   5   5   5        3.78        3.77      0.82 o 
  -5   6   5        0.62        0.60      0.52 o 
  -4   6   5       15.67       16.55      0.87 o 
  -3   6   5       39.70       41.30      1.07 o 
  -2   6   5        1.46        1.75      0.76 o 
  -1   6   5        0.08        1.28      0.78 o 
   0   6   5       67.78       60.33      2.17 o 
   1   6   5       31.99       30.27      0.92 o 
   2   6   5       29.34       31.17      0.83 o 
   3   6   5        9.81        8.63      1.02 o 
   4   6   5        1.63        0.73      0.54 o 
   5   6   5        0.38       -0.25      0.58 o 
  -5   7   5        0.08        0.57      0.65 o 
  -4   7   5        0.18        0.41      0.46 o 
  -3   7   5        2.67        2.70      0.47 o 
  -2   7   5       43.95       45.65      1.50 o 
  -1   7   5       23.82       23.54      1.92 o 
   0   7   5        4.64        5.41      0.55 o 
   1   7   5       16.66       20.52      0.96 o 
   2   7   5       35.16       34.30      0.89 o 
   3   7   5        4.03        2.92      0.83 o 
   4   7   5        2.06        1.59      0.82 o 
   5   7   5        0.92        1.58      0.92 o 
  -4   8   5        1.29        1.18      0.52 o 
  -3   8   5       25.28       25.81      1.65 o 
  -2   8   5       48.29       45.34      2.48 o 
  -1   8   5       19.74       18.65      1.38 o 
   0   8   5        4.32        3.12      0.86 o 
   1   8   5        2.38        2.17      0.54 o 
   2   8   5        0.00       -0.02      0.36 o 
   3   8   5       26.27       25.09      1.53 o 
   4   8   5        0.12        0.55      0.79 o 
  -3   9   5        0.00        0.63      0.76 o 
  -2   9   5        0.53        0.72      0.68 o 
  -1   9   5       16.45       20.28      1.01 o 
   0   9   5        1.14        1.01      0.55 o 
   1   9   5        2.06        3.15      0.74 o 
   2   9   5       24.29       21.22      0.90 o 
   3   9   5        1.04        1.51      0.80 o 
  -2  10   5        0.32       -0.49      0.64 o 
  -1  10   5        5.09        5.48      0.65 o 
   0  10   5        0.05       -0.60      0.60 o 
   1  10   5        1.15        0.74      0.64 o 
   2  10   5        2.86        2.55      0.93 o 
  -6   0   6        6.55        6.24      0.72 o 
  -5   0   6       15.69       17.24      0.72 o 
  -4   0   6        3.07        2.84      0.44 o 
  -3   0   6      480.44      518.15      6.06 o 
  -2   0   6     1607.83     1823.63     29.39 o 
  -1   0   6      519.59      556.22     11.12 o 
   0   0   6     2331.48     2401.43     54.08 o 
   1   0   6       53.67       80.34      1.83 o 
   2   0   6       69.58       64.81      1.90 o 
   3   0   6        3.10        5.50      1.03 o 
   4   0   6        1.97        2.69      1.30 o 
   5   0   6       13.29       11.22      1.46 o 
   6   0   6       17.28       14.92      1.37 o 
  -6   1   6        0.01        0.30      0.36 o 
  -5   1   6        0.00       -0.05      0.24 o 
  -4   1   6       27.08       27.33      0.85 o 
  -3   1   6      231.04      234.37      2.87 o 
  -2   1   6      890.36      919.23     24.00 o 
  -1   1   6     2007.43     2177.87     37.52 o 
   0   1   6     2023.66     2053.08     26.59 o 
   1   1   6      500.65      440.21      4.93 o 
   2   1   6      823.06      855.49     11.12 o 
   3   1   6       95.00       83.42      1.83 o 
   4   1   6        2.17        3.80      0.84 o 
   5   1   6        0.00        0.25      0.63 o 
   6   1   6        8.66        9.66      1.13 o 
  -6   2   6        1.42        0.22      0.33 o 
  -5   2   6        3.21        3.91      0.53 o 
  -4   2   6        4.52        5.53      0.56 o 
  -3   2   6       33.48       32.55      0.76 o 
  -2   2   6       34.03       44.03      0.66 o 
  -1   2   6     1427.47     1533.66     23.74 o 
   0   2   6      476.45      497.65      4.49 o 
   1   2   6      596.27      615.31      6.23 o 
   2   2   6       31.33       35.04      0.66 o 
   3   2   6        0.61        0.94      0.59 o 
   4   2   6        6.48        4.18      0.83 o 
   5   2   6       13.99       13.43      1.10 o 
   6   2   6        0.56        1.29      1.05 o 
  -6   3   6        7.26        6.80      0.64 o 
  -5   3   6       26.64       26.08      0.85 o 
  -4   3   6       21.21       21.19      0.51 o 
  -3   3   6       43.80       40.99      1.35 o 
  -2   3   6      198.94      210.76      2.47 o 
  -1   3   6      465.88      490.68      4.27 o 
   0   3   6      175.61      157.39      2.53 o 
   1   3   6      864.60      885.74      8.61 o 
   2   3   6        0.18        0.53      0.27 o 
   3   3   6       35.37       35.42      0.74 o 
   4   3   6       26.91       26.59      1.54 o 
   5   3   6       23.86       23.22      1.32 o 
   6   3   6        4.59        4.66      0.89 o 
  -6   4   6        0.04       -0.45      0.46 o 
  -5   4   6       30.06       29.85      1.06 o 
  -4   4   6       22.95       23.87      1.27 o 
  -3   4   6       72.15       64.56      0.99 o 
  -2   4   6        1.01        1.61      0.28 o 
  -1   4   6        0.02        0.26      0.37 o 
   0   4   6      344.48      309.70      3.30 o 
   1   4   6        3.09        2.64      0.26 o 
   2   4   6       92.25       93.55      1.15 o 
   3   4   6        0.46        1.27      0.72 o 
   4   4   6       28.66       30.58      1.73 o 
   5   4   6        0.02        0.29      0.68 o 
   6   4   6        0.18        0.55      0.58 o 
  -6   5   6        8.94        6.27      2.20 o 
  -5   5   6        4.28        3.17      0.56 o 
  -4   5   6       27.98       30.64      0.93 o 
  -3   5   6       17.78       19.78      1.79 o 
  -2   5   6       16.11       17.86      1.86 o 
  -1   5   6        1.08        2.19      0.32 o 
   0   5   6      246.32      261.10      2.57 o 
   1   5   6        0.59        0.16      0.38 o 
   2   5   6       32.51       32.09      0.95 o 
   3   5   6        1.29        0.26      0.78 o 
   4   5   6        5.20        4.33      0.80 o 
   5   5   6       27.44       30.37      1.45 o 
  -5   6   6        1.56        1.34      0.39 o 
  -4   6   6        5.75        6.34      0.59 o 
  -3   6   6        9.73       10.50      0.59 o 
  -2   6   6       76.83       81.35      1.97 o 
  -1   6   6        6.57        7.32      0.55 o 
   0   6   6       86.46       87.35      1.31 o 
   1   6   6       49.76       46.47      1.13 o 
   2   6   6       31.12       31.72      0.88 o 
   3   6   6       75.89       75.24      2.22 o 
   4   6   6        5.23        4.79      0.69 o 
   5   6   6        1.30       -0.65      0.65 o 
  -5   7   6        1.74        2.73      2.09 o 
  -4   7   6       10.33        7.72      1.40 o 
  -3   7   6       24.27       27.28      1.31 o 
  -2   7   6        2.49        2.43      0.77 o 
  -1   7   6        9.09        7.46      0.52 o 
   0   7   6        0.56        0.51      0.44 o 
   1   7   6       54.04       58.35      1.34 o 
   2   7   6        0.00        0.43      0.39 o 
   3   7   6        6.15        3.94      0.94 o 
   4   7   6        7.52        9.21      1.15 o 
  -4   8   6        1.32        1.31      0.70 o 
  -3   8   6        1.57        1.82      0.83 o 
  -2   8   6        7.78        8.77      1.05 o 
  -1   8   6        2.17        2.30      0.83 o 
   0   8   6        1.53        1.09      0.39 o 
   1   8   6        0.65        0.23      0.33 o 
   2   8   6       23.53       23.10      1.74 o 
   3   8   6        3.61        3.21      0.87 o 
   4   8   6        0.41       -0.69      0.94 o 
  -3   9   6        5.49        4.87      0.97 o 
  -2   9   6       10.10        9.04      1.22 o 
  -1   9   6        1.27        0.68      0.58 o 
   0   9   6        3.78        3.15      0.61 o 
   1   9   6        0.61        0.86      0.50 o 
   2   9   6        0.72        0.52      0.32 o 
   3   9   6       10.78       10.94      2.16 o 
  -2  10   6       16.33       16.61      1.09 o 
  -1  10   6        5.01        3.77      1.05 o 
   0  10   6        1.39        1.01      0.50 o 
   1  10   6        0.07       -0.01      0.31 o 
   2  10   6        0.52        1.05      1.41 o 
  -6   1   7        1.29        1.85      0.50 o 
  -5   1   7        3.51        3.06      0.36 o 
  -4   1   7        8.41        8.75      0.37 o 
  -3   1   7       31.05       34.57      0.75 o 
  -2   1   7       58.11       52.48      0.95 o 
  -1   1   7       55.64       61.67      1.33 o 
   0   1   7      351.52      357.53      3.12 o 
   1   1   7       22.19       21.96      0.72 o 
   2   1   7       47.19       46.60      1.18 o 
   3   1   7      194.49      195.99      3.21 o 
   4   1   7       52.24       56.86      1.82 o 
   5   1   7       54.76       47.42      1.98 o 
   6   1   7        1.21        2.91      1.01 o 
  -6   2   7        2.48        2.28      0.50 o 
  -5   2   7        0.26        0.48      0.42 o 
  -4   2   7       50.65       51.06      2.13 o 
  -3   2   7        3.60        2.91      0.29 o 
  -2   2   7      803.39      889.13     12.51 o 
  -1   2   7        2.53        5.20      0.42 o 
   0   2   7      361.17      373.28      2.88 o 
   1   2   7       96.46       91.98      1.17 o 
   2   2   7       25.14       32.74      1.05 o 
   3   2   7       14.42       15.31      0.98 o 
   4   2   7        4.87        6.30      0.90 o 
   5   2   7       13.88       14.17      1.42 o 
   6   2   7        0.12       -0.44      0.77 o 
  -6   3   7       18.11       20.18      0.98 o 
  -5   3   7        0.01       -0.03      0.38 o 
  -4   3   7        0.06        0.19      0.27 o 
  -3   3   7        7.03        6.89      0.39 o 
  -2   3   7        7.29       10.21      0.44 o 
  -1   3   7       54.93       62.65      1.13 o 
   0   3   7      479.04      457.32      3.77 o 
   1   3   7       24.74       15.41      0.64 o 
   2   3   7       98.56       92.89      1.21 o 
   3   3   7        3.87        3.47      0.36 o 
   4   3   7      131.87      115.89      2.49 o 
   5   3   7        0.03       -0.12      0.63 o 
   6   3   7        0.04       -0.16      0.71 o 
  -6   4   7        0.17        0.24      0.46 o 
  -5   4   7        0.02       -0.25      0.43 o 
  -4   4   7        7.62        7.56      0.35 o 
  -3   4   7        1.53        1.04      0.49 o 
  -2   4   7        7.18        4.67      0.98 o 
  -1   4   7     1048.01     1195.45     13.65 o 
   0   4   7        0.03        0.37      0.28 o 
   1   4   7        9.67       10.07      0.39 o 
   2   4   7      141.45      143.98      2.04 o 
   3   4   7        0.36        0.29      0.23 o 
   4   4   7       10.77       10.16      0.96 o 
   5   4   7        2.00        2.87      0.88 o 
   6   4   7        0.35        0.27      0.66 o 
  -5   5   7        8.29        8.80      1.25 o 
  -4   5   7       13.07       15.31      1.20 o 
  -3   5   7        0.11        0.35      0.30 o 
  -2   5   7        3.80        3.23      0.98 o 
  -1   5   7       67.39       70.16      1.10 o 
   0   5   7        4.89        5.60      0.59 o 
   1   5   7      154.06      151.72      2.12 o 
   2   5   7        4.00        5.37      0.57 o 
   3   5   7       70.45       54.94      1.60 o 
   4   5   7        8.27        7.15      0.91 o 
   5   5   7        0.01        1.05      0.81 o 
  -5   6   7        1.71        2.23      1.29 o 
  -4   6   7       12.39       11.31      0.53 o 
  -3   6   7        0.32        0.33      0.48 o 
  -2   6   7       23.57       28.57      1.82 o 
  -1   6   7       27.61       25.92      1.21 o 
   0   6   7       53.85       54.77      1.11 o 
   1   6   7       13.96       14.76      0.84 o 
   2   6   7        0.00       -0.56      0.64 o 
   3   6   7        6.82        6.95      1.17 o 
   4   6   7        0.16        0.41      0.70 o 
   5   6   7        0.33        0.25      0.61 o 
  -5   7   7        1.82        1.43      0.98 o 
  -4   7   7        6.97        6.66      1.16 o 
  -3   7   7       22.14       23.16      1.45 o 
  -2   7   7        9.52       10.64      0.98 o 
  -1   7   7        0.22        1.48      0.77 o 
   0   7   7       17.24       18.80      0.78 o 
   1   7   7        3.82        3.73      0.48 o 
   2   7   7       73.61       67.43      1.31 o 
   3   7   7        1.02        0.49      0.73 o 
   4   7   7        3.20        3.56      0.98 o 
  -4   8   7        0.70       -0.14      0.86 o 
  -3   8   7       31.16       31.63      1.47 o 
  -2   8   7        0.28        0.77      0.46 o 
  -1   8   7        8.26        6.32      1.01 o 
   0   8   7        0.21        0.07      0.37 o 
   1   8   7       30.54       31.17      0.91 o 
   2   8   7        0.02        0.29      0.36 o 
   3   8   7        0.10        0.53      0.72 o 
   4   8   7        7.76        6.43      1.18 o 
  -3   9   7        2.54        2.14      0.78 o 
  -2   9   7       11.69       13.51      0.79 o 
  -1   9   7        3.43        2.85      0.55 o 
   0   9   7        4.64        4.29      0.62 o 
   1   9   7       23.80       24.06      1.86 o 
   2   9   7        3.58        3.20      0.47 o 
   3   9   7        0.00        1.10      0.84 o 
  -2  10   7        1.80        1.46      0.68 o 
  -1  10   7        2.05        1.48      0.60 o 
   0  10   7        0.35        0.27      0.64 o 
   1  10   7        0.25        0.25      0.41 o 
   2  10   7        3.67        2.56      0.93 o 
  -6   0   8        1.92        2.60      0.44 o 
  -5   0   8       14.16       15.47      0.81 o 
  -4   0   8       10.79       11.46      1.52 o 
  -3   0   8      503.89      545.49      6.83 o 
  -2   0   8      262.04      271.44      7.20 o 
  -1   0   8        0.17        0.72      0.37 o 
   0   0   8      278.75      314.04      4.34 o 
   1   0   8     2385.70     2597.90     65.94 o 
   2   0   8        0.83        0.84      0.77 o 
   3   0   8      165.83      161.63      4.18 o 
   4   0   8        0.09        1.31      1.05 o 
   5   0   8        1.58        1.97      1.17 o 
   6   0   8        1.27        1.02      1.47 o 
  -6   1   8        0.00        0.12      0.35 o 
  -5   1   8        0.11        0.35      0.34 o 
  -4   1   8        0.18        0.27      0.29 o 
  -3   1   8       27.87       31.08      0.99 o 
  -2   1   8        2.21        1.68      0.29 o 
  -1   1   8       11.15        8.44      0.33 o 
   0   1   8      541.76      564.26      5.16 o 
   1   1   8      866.14      883.48     10.99 o 
   2   1   8      128.71      112.42      1.88 o 
   3   1   8       44.79       40.39      1.44 o 
   4   1   8        3.32        3.46      0.83 o 
   5   1   8       50.15       47.57      2.25 o 
   6   1   8       11.72       11.08      1.50 o 
  -6   2   8        9.31        8.83      0.67 o 
  -5   2   8        3.40        4.10      0.50 o 
  -4   2   8       55.06       58.10      1.01 o 
  -3   2   8        8.52        9.60      0.35 o 
  -2   2   8      385.20      428.06      4.06 o 
  -1   2   8      154.10      169.93      2.38 o 
   0   2   8      523.90      513.42      4.84 o 
   1   2   8        2.53        4.51      0.37 o 
   2   2   8      407.72      415.95      4.63 o 
   3   2   8        3.91        3.19      0.77 o 
   4   2   8       33.88       36.22      2.28 o 
   5   2   8        1.49        1.11      0.77 o 
   6   2   8        0.16        0.71      0.97 o 
  -6   3   8        2.85        4.01      0.61 o 
  -5   3   8        2.09        2.17      0.42 o 
  -4   3   8       30.82       28.69      0.82 o 
  -3   3   8        0.81        1.24      0.29 o 
  -2   3   8       72.70       69.13      1.33 o 
  -1   3   8      161.84      159.47      1.32 o 
   0   3   8      113.56      102.35      2.22 o 
   1   3   8       76.94       72.86      1.19 o 
   2   3   8      148.41      128.38      1.63 o 
   3   3   8        1.80        2.08      0.36 o 
   4   3   8       97.37       76.90      1.96 o 
   5   3   8        2.32        1.55      0.79 o 
   6   3   8        1.41        0.58      0.80 o 
  -6   4   8        0.41       -0.82      0.82 o 
  -5   4   8       16.45       16.63      0.92 o 
  -4   4   8        4.61        5.49      0.32 o 
  -3   4   8       18.09       19.96      0.36 o 
  -2   4   8        0.28        0.31      0.24 o 
  -1   4   8       12.71       14.11      1.34 o 
   0   4   8       19.39       16.81      0.68 o 
   1   4   8        1.69        0.73      0.31 o 
   2   4   8        0.66        1.41      0.41 o 
   3   4   8       73.44       80.09      1.36 o 
   4   4   8        0.15        0.71      0.66 o 
   5   4   8        6.49        8.73      1.06 o 
  -5   5   8       22.53       24.91      1.25 o 
  -4   5   8        2.34        1.93      0.32 o 
  -3   5   8       29.14       25.60      0.58 o 
  -2   5   8       34.94       38.62      1.09 o 
  -1   5   8       92.46       90.85      1.87 o 
   0   5   8       16.15       21.04      1.22 o 
   1   5   8        0.30        0.50      0.27 o 
   2   5   8        1.96        1.56      0.69 o 
   3   5   8      154.38      139.38      2.87 o 
   4   5   8       15.94       15.29      1.13 o 
   5   5   8        2.16        2.29      0.85 o 
  -5   6   8        4.55        3.35      1.22 o 
  -4   6   8       16.76       16.97      0.55 o 
  -3   6   8        0.58        2.30      0.78 o 
  -2   6   8       28.68       33.70      1.30 o 
  -1   6   8       26.21       25.52      0.81 o 
   0   6   8       84.56       84.51      1.36 o 
   1   6   8        1.54        2.55      0.58 o 
   2   6   8        3.64        3.83      0.81 o 
   3   6   8        6.44        5.90      0.66 o 
   4   6   8        7.67        8.59      0.79 o 
   5   6   8        2.39        2.65      0.93 o 
  -4   7   8       11.75       13.82      1.76 o 
  -3   7   8        3.23        3.25      0.69 o 
  -2   7   8       13.52       13.49      1.54 o 
  -1   7   8       12.17       14.02      0.65 o 
   0   7   8        3.21        3.65      0.47 o 
   1   7   8        7.24        6.60      0.57 o 
   2   7   8       49.85       48.87      1.74 o 
   3   7   8        1.73        1.74      0.83 o 
   4   7   8        0.03       -0.56      0.83 o 
  -4   8   8        0.41        0.19      0.89 o 
  -3   8   8        0.00        0.38      0.63 o 
  -2   8   8        5.47        4.70      0.58 o 
  -1   8   8        0.09       -0.06      0.42 o 
   0   8   8        0.69        0.46      0.40 o 
   1   8   8        2.89        2.57      0.47 o 
   2   8   8        0.42        0.91      0.44 o 
   3   8   8        0.01        0.56      0.75 o 
   4   8   8        1.08        0.81      1.01 o 
  -3   9   8        4.52        4.67      1.31 o 
  -2   9   8        1.42        1.49      0.49 o 
  -1   9   8        0.17        0.18      0.37 o 
   0   9   8        0.02       -0.45      0.45 o 
   1   9   8       28.49       32.00      1.00 o 
   2   9   8        3.23        2.58      0.47 o 
   3   9   8        0.30       -0.52      0.80 o 
  -2  10   8        3.83        2.46      0.99 o 
  -1  10   8        0.23        0.14      0.53 o 
   0  10   8        4.86        3.98      0.70 o 
   1  10   8        0.35       -0.25      0.43 o 
  -6   1   9        0.57        0.60      0.32 o 
  -5   1   9       24.03       27.96      0.78 o 
  -4   1   9       35.19       33.19      0.92 o 
  -3   1   9       45.45       47.06      0.72 o 
  -2   1   9       58.15       47.48      0.49 o 
  -1   1   9        9.50       11.77      0.42 o 
   0   1   9        0.03        1.24      0.32 o 
   1   1   9       17.17       19.38      0.86 o 
   2   1   9       67.85       68.70      1.65 o 
   3   1   9       15.15       15.00      1.20 o 
   4   1   9        4.40        5.42      0.89 o 
   5   1   9       28.13       27.18      2.73 o 
   6   1   9       41.47       37.59      2.69 o 
  -6   2   9        5.19        5.50      0.63 o 
  -5   2   9        1.33        1.47      0.39 o 
  -4   2   9        2.90        2.57      0.32 o 
  -3   2   9       38.40       43.40      1.78 o 
  -2   2   9        1.43        3.31      0.83 o 
  -1   2   9      114.12      119.58      2.03 o 
   0   2   9      151.48      145.50      1.48 o 
   1   2   9      386.28      410.16      4.14 o 
   2   2   9      138.62      139.55      1.81 o 
   3   2   9        1.61        2.50      0.81 o 
   4   2   9       11.35       12.76      1.07 o 
   5   2   9        0.03        0.94      0.79 o 
   6   2   9        0.15       -0.21      0.81 o 
  -6   3   9       15.00       19.55      2.82 o 
  -5   3   9        1.51        1.64      0.37 o 
  -4   3   9       16.49       16.63      0.69 o 
  -3   3   9       12.69        9.43      0.68 o 
  -2   3   9       19.36       21.01      1.08 o 
  -1   3   9       49.08       39.42      1.05 o 
   0   3   9       35.81       39.06      0.72 o 
   1   3   9       38.34       39.33      0.74 o 
   2   3   9        6.61        6.28      0.56 o 
   3   3   9        5.12        4.19      0.81 o 
   4   3   9       88.06       77.00      3.31 o 
   5   3   9       27.40       28.74      1.52 o 
   6   3   9        1.62        1.47      1.08 o 
  -6   4   9        0.16        0.02      0.62 o 
  -5   4   9       16.58       17.55      0.72 o 
  -4   4   9       11.30       13.02      0.42 o 
  -3   4   9        4.18        4.13      0.50 o 
  -2   4   9      133.41      157.29      2.40 o 
  -1   4   9      158.40      168.32      2.79 o 
   0   4   9       63.40       65.04      1.02 o 
   1   4   9        3.22        1.89      0.46 o 
   2   4   9       23.22       25.10      1.12 o 
   3   4   9        0.68        0.67      0.34 o 
   4   4   9        4.54        6.94      0.92 o 
   5   4   9        1.78        2.48      0.86 o 
  -5   5   9        5.69        7.55      1.05 o 
  -4   5   9        1.77        1.72      0.26 o 
  -3   5   9       22.44       21.09      0.59 o 
  -2   5   9        2.21        2.61      0.52 o 
  -1   5   9        9.32       10.32      0.49 o 
   0   5   9        3.06        2.68      0.38 o 
   1   5   9        5.33        6.23      0.60 o 
   2   5   9       10.83        9.25      0.53 o 
   3   5   9       61.90       58.80      1.66 o 
   4   5   9       13.00       12.01      1.09 o 
   5   5   9        0.79        1.15      0.82 o 
  -5   6   9        0.09       -0.23      0.79 o 
  -4   6   9        1.39        1.19      0.24 o 
  -3   6   9       19.54       19.94      0.76 o 
  -2   6   9        5.98        5.07      0.43 o 
  -1   6   9        0.46        0.34      0.33 o 
   0   6   9       12.39       14.28      0.60 o 
   1   6   9        3.77        3.89      0.56 o 
   2   6   9       35.21       36.00      1.70 o 
   3   6   9        1.08        1.63      0.54 o 
   4   6   9        1.42        0.44      0.68 o 
   5   6   9        0.91        1.62      0.91 o 
  -4   7   9        8.43        9.44      3.09 o 
  -3   7   9        0.31        0.17      0.24 o 
  -2   7   9       11.51       11.27      0.72 o 
  -1   7   9        2.60        2.79      0.44 o 
   0   7   9       18.87       21.10      1.13 o 
   1   7   9        2.63        2.79      0.47 o 
   2   7   9       38.96       37.43      1.56 o 
   3   7   9       17.66       16.44      1.53 o 
   4   7   9        0.21       -0.15      0.77 o 
  -4   8   9        2.12        2.74      1.18 o 
  -3   8   9       10.95       10.67      1.10 o 
  -2   8   9        1.50        1.06      0.37 o 
  -1   8   9        1.92        2.27      0.42 o 
   0   8   9       14.58       15.07      0.63 o 
   1   8   9       42.93       43.06      1.16 o 
   2   8   9        0.88        1.36      1.01 o 
   3   8   9        1.91        0.98      0.79 o 
  -3   9   9        2.48        3.26      0.98 o 
  -2   9   9        1.17        0.85      0.40 o 
  -1   9   9        7.73        8.18      1.54 o 
   0   9   9        0.19        0.19      0.36 o 
   1   9   9       10.62       10.16      0.84 o 
   2   9   9        0.13       -0.40      0.61 o 
  -1  10   9        2.68        1.33      0.57 o 
   0  10   9        2.00        1.78      0.60 o 
   1  10   9        1.55        1.37      0.63 o 
  -6   0  10        3.22        3.33      1.34 o 
  -5   0  10        1.85        2.23      0.57 o 
  -4   0  10       66.87       62.93      1.30 o 
  -3   0  10       19.48       19.11      1.32 o 
  -2   0  10      565.70      531.96      6.11 o 
  -1   0  10       18.44       16.38      0.50 o 
   0   0  10     4246.20     4946.85    150.25 o 
   1   0  10       15.45       14.10      2.55 o 
   2   0  10        9.92       10.57      1.31 o 
   3   0  10      369.51      368.60      8.27 o 
   4   0  10       51.43       50.94      2.66 o 
   5   0  10        8.71        8.57      1.55 o 
   6   0  10        4.81        5.86      1.65 o 
  -6   1  10        2.70        4.05      0.64 o 
  -5   1  10       30.74       34.37      2.13 o 
  -4   1  10       40.11       38.43      0.83 o 
  -3   1  10       32.64       27.36      0.54 o 
  -2   1  10      106.67       94.13      1.01 o 
  -1   1  10      137.46      119.05      1.01 o 
   0   1  10      295.87      292.34      2.84 o 
   1   1  10       73.64       79.87      1.47 o 
   2   1  10       67.63       64.27      1.80 o 
   3   1  10       18.43       20.00      1.26 o 
   4   1  10        9.32        8.87      1.02 o 
   5   1  10       15.18       18.93      1.84 o 
   6   1  10        0.01        0.31      1.04 o 
  -6   2  10        1.84        1.26      0.53 o 
  -5   2  10       11.39       10.83      1.20 o 
  -4   2  10       10.16       10.33      0.53 o 
  -3   2  10      118.55      116.31      1.56 o 
  -2   2  10        9.35        8.20      0.46 o 
  -1   2  10     1452.40     1600.54     22.95 o 
   0   2  10       16.77       14.34      0.47 o 
   1   2  10      443.57      475.77      4.97 o 
   2   2  10      123.74      102.06      1.59 o 
   3   2  10       40.22       37.54      1.56 o 
   4   2  10       11.56       14.12      1.21 o 
   5   2  10        0.16       -0.63      0.78 o 
   6   2  10        2.56        3.22      1.82 o 
  -6   3  10        2.69        0.99      1.07 o 
  -5   3  10        0.00        0.21      0.21 o 
  -4   3  10        3.71        3.62      0.34 o 
  -3   3  10       39.34       30.55      0.97 o 
  -2   3  10       73.84       65.43      1.60 o 
  -1   3  10      349.13      349.06      4.85 o 
   0   3  10       25.55       22.58      0.52 o 
   1   3  10      124.27      121.12      1.52 o 
   2   3  10       39.99       46.30      1.04 o 
   3   3  10        0.01        0.18      0.36 o 
   4   3  10        2.66        2.23      0.37 o 
   5   3  10        0.02       -0.22      0.81 o 
  -6   4  10        0.91        0.70      0.75 o 
  -5   4  10        0.68        0.68      0.29 o 
  -4   4  10       12.72       10.89      0.57 o 
  -3   4  10        1.95        2.13      0.49 o 
  -2   4  10      254.21      258.86      4.07 o 
  -1   4  10       25.05       27.85      0.72 o 
   0   4  10       37.13       37.33      0.85 o 
   1   4  10       63.71       61.02      1.22 o 
   2   4  10      403.80      407.87      5.40 o 
   3   4  10       27.06       24.76      1.33 o 
   4   4  10        0.18        0.37      0.29 o 
   5   4  10        4.43        5.90      1.02 o 
  -5   5  10        1.14        1.21      0.66 o 
  -4   5  10        0.14       -0.17      0.33 o 
  -3   5  10        7.89        7.81      0.55 o 
  -2   5  10       80.37       72.12      2.56 o 
  -1   5  10        6.89        5.30      0.43 o 
   0   5  10      109.18      109.71      1.65 o 
   1   5  10       18.12       19.64      0.71 o 
   2   5  10        0.03       -0.14      0.37 o 
   3   5  10        3.14        2.73      0.33 o 
   4   5  10        6.78        5.70      0.90 o 
   5   5  10        0.94        1.29      0.86 o 
  -5   6  10        0.91       -0.77      0.77 o 
  -4   6  10       10.16       10.40      2.00 o 
  -3   6  10       56.18       56.12      1.74 o 
  -2   6  10        0.10        0.28      0.20 o 
  -1   6  10        0.12        0.17      0.30 o 
   0   6  10       38.79       45.11      0.86 o 
   1   6  10      121.18      119.33      1.86 o 
   2   6  10       18.57       17.44      1.16 o 
   3   6  10       15.08       13.38      1.02 o 
   4   6  10        3.10        3.66      0.86 o 
  -4   7  10        0.51        0.38      0.67 o 
  -3   7  10        7.77        7.72      0.93 o 
  -2   7  10        1.97        1.35      0.39 o 
  -1   7  10        5.87        5.65      0.50 o 
   0   7  10        6.52        6.90      0.54 o 
   1   7  10        1.99        1.44      0.55 o 
   2   7  10       13.56       14.25      1.11 o 
   3   7  10        0.98        0.08      0.71 o 
   4   7  10        0.92        2.91      1.08 o 
  -4   8  10        7.74        6.90      1.09 o 
  -3   8  10        1.68        1.20      0.76 o 
  -2   8  10        2.79        1.81      0.40 o 
  -1   8  10        0.34       -0.25      0.34 o 
   0   8  10       25.22       25.02      0.87 o 
   1   8  10        1.52        1.09      0.39 o 
   2   8  10        0.29       -0.23      0.62 o 
   3   8  10        0.02        1.23      0.84 o 
  -3   9  10        1.14        0.80      0.84 o 
  -2   9  10        0.14        0.06      0.56 o 
  -1   9  10        0.25        0.67      0.39 o 
   0   9  10        1.14        0.84      0.47 o 
   1   9  10        2.85        2.82      0.48 o 
   2   9  10        1.91        1.24      0.91 o 
  -1  10  10       14.38       13.31      0.77 o 
   0  10  10        8.01       10.20      1.88 o 
  -6   1  11        3.13        2.09      0.66 o 
  -5   1  11        1.48        0.91      0.30 o 
  -4   1  11       22.93       18.59      0.57 o 
  -3   1  11        9.27        8.71      0.29 o 
  -2   1  11        0.07        0.64      0.34 o 
  -1   1  11      127.37      139.44      1.16 o 
   0   1  11      148.71      130.75      1.43 o 
   1   1  11        8.15        4.26      0.46 o 
   2   1  11       42.23       35.64      1.31 o 
   3   1  11       26.46       31.83      1.81 o 
   4   1  11        3.48        4.13      0.91 o 
   5   1  11        1.14        1.85      0.89 o 
   6   1  11        0.61       -1.20      1.20 o 
  -6   2  11        0.15       -0.32      0.65 o 
  -5   2  11        0.11        0.21      0.30 o 
  -4   2  11        0.01        0.55      0.28 o 
  -3   2  11        0.86        1.30      0.32 o 
  -2   2  11        3.62        4.59      0.44 o 
  -1   2  11       23.48       31.80      0.98 o 
   0   2  11       31.86       39.61      0.74 o 
   1   2  11      507.11      507.70      5.50 o 
   2   2  11        3.11        3.08      0.59 o 
   3   2  11      280.79      286.02      3.73 o 
   4   2  11       45.13       44.56      1.83 o 
   5   2  11       34.56       35.33      1.73 o 
  -6   3  11        0.02       -0.04      0.66 o 
  -5   3  11        0.56        1.09      0.37 o 
  -4   3  11       42.23       43.53      0.91 o 
  -3   3  11       35.22       29.80      0.74 o 
  -2   3  11       29.24       29.22      1.52 o 
  -1   3  11        0.82        1.23      0.41 o 
   0   3  11        0.24        0.21      0.25 o 
   1   3  11      139.69      132.60      1.71 o 
   2   3  11       15.32       15.11      0.79 o 
   3   3  11       23.08       22.39      0.91 o 
   4   3  11        2.33        2.66      0.46 o 
   5   3  11        2.34        1.32      0.94 o 
  -5   4  11        2.83        2.05      0.40 o 
  -4   4  11        0.79        0.65      0.41 o 
  -3   4  11        4.32        6.80      0.53 o 
  -2   4  11       40.62       37.24      2.70 o 
  -1   4  11        0.08       -0.12      0.19 o 
   0   4  11      112.19      118.05      1.54 o 
   1   4  11        0.35        0.24      0.38 o 
   2   4  11       20.37       18.20      0.72 o 
   3   4  11       34.15       30.37      1.28 o 
   4   4  11        0.44        0.53      0.42 o 
   5   4  11       11.94       11.68      1.26 o 
  -5   5  11        2.41        3.79      0.70 o 
  -4   5  11        0.17       -0.35      0.35 o 
  -3   5  11        2.90        3.81      0.53 o 
  -2   5  11        6.94        3.48      1.35 o 
  -1   5  11        6.84        7.87      0.40 o 
   0   5  11       21.26       24.41      0.83 o 
   1   5  11       12.89       12.35      0.51 o 
   2   5  11       56.06       56.01      1.23 o 
   3   5  11        4.14        2.61      0.46 o 
   4   5  11        1.39        2.26      0.78 o 
   5   5  11        1.50        1.67      1.00 o 
  -5   6  11        0.02        1.52      0.72 o 
  -4   6  11        0.53       -0.01      0.49 o 
  -3   6  11        6.00        6.18      0.54 o 
  -2   6  11        0.52        1.70      0.79 o 
  -1   6  11        0.17        0.16      0.27 o 
   0   6  11       38.63       41.73      0.83 o 
   1   6  11       43.47       44.26      0.83 o 
   2   6  11       16.35       15.56      1.14 o 
   3   6  11       31.19       32.24      1.40 o 
   4   6  11        1.32        0.87      0.76 o 
  -4   7  11        8.07        7.22      1.32 o 
  -3   7  11        3.22        2.30      0.75 o 
  -2   7  11        2.64        1.78      0.60 o 
  -1   7  11       13.69       14.18      0.62 o 
   0   7  11        0.36        0.63      0.40 o 
   1   7  11       12.35       12.37      1.00 o 
   2   7  11        0.62        0.68      0.69 o 
   3   7  11        4.84        6.36      1.05 o 
   4   7  11        1.25       -0.03      0.64 o 
  -3   8  11        0.63        0.42      0.76 o 
  -2   8  11        1.76        1.36      0.74 o 
  -1   8  11        5.26        4.59      0.57 o 
   0   8  11       49.95       54.32      2.44 o 
   1   8  11       32.39       36.49      0.91 o 
   2   8  11        8.26        7.06      0.98 o 
   3   8  11        0.12       -0.23      0.84 o 
  -2   9  11        0.24        0.81      0.67 o 
  -1   9  11        1.44        0.78      0.39 o 
   0   9  11        4.26        3.96      0.52 o 
   1   9  11        1.71        2.03      0.51 o 
   2   9  11        0.23       -0.01      0.70 o 
  -6   0  12        1.60        1.46      1.04 o 
  -5   0  12        6.72        4.44      3.87 o 
  -4   0  12        2.29        3.31      0.54 o 
  -3   0  12        7.61        8.09      0.76 o 
  -2   0  12        3.84        4.77      0.55 o 
  -1   0  12      159.83      130.50      1.68 o 
   0   0  12      131.53      136.80      2.19 o 
   1   0  12      136.85      136.12      3.34 o 
   2   0  12      196.22      179.43      4.39 o 
   3   0  12      282.51      304.11      7.44 o 
   4   0  12      311.68      324.59      8.17 o 
   5   0  12       12.91       13.49      4.42 o 
  -6   1  12        5.85        4.33      0.77 o 
  -5   1  12       26.95       22.48      0.80 o 
  -4   1  12        0.00        0.08      0.23 o 
  -3   1  12       53.93       57.41      1.11 o 
  -2   1  12       20.12       21.21      0.93 o 
  -1   1  12      127.29      135.03      1.17 o 
   0   1  12        0.87        0.28      0.30 o 
   1   1  12       88.34       90.01      1.39 o 
   2   1  12      153.10      154.94      2.96 o 
   3   1  12        2.44        2.61      0.87 o 
   4   1  12        0.00        0.72      0.77 o 
   5   1  12        4.47        6.07      1.07 o 
  -6   2  12        2.43        3.39      0.70 o 
  -5   2  12        1.62        1.54      0.35 o 
  -4   2  12        2.99        2.67      0.36 o 
  -3   2  12       11.16       10.41      0.49 o 
  -2   2  12       46.48       46.88      0.99 o 
  -1   2  12       39.15       37.52      0.92 o 
   0   2  12       72.65       65.22      1.06 o 
   1   2  12        0.01       -0.17      0.34 o 
   2   2  12       62.19       64.57      1.32 o 
   3   2  12       47.14       45.00      1.07 o 
   4   2  12       57.75       66.50      2.67 o 
   5   2  12       20.93       28.40      2.45 o 
  -5   3  12        0.03       -0.43      0.43 o 
  -4   3  12       14.69       10.51      0.78 o 
  -3   3  12       40.39       36.50      0.76 o 
  -2   3  12       64.78       65.50      1.35 o 
  -1   3  12       89.86       90.46      1.61 o 
   0   3  12        6.37        4.94      0.42 o 
   1   3  12       22.71       20.93      0.68 o 
   2   3  12       22.26       19.84      0.95 o 
   3   3  12       48.64       52.18      1.24 o 
   4   3  12       40.18       42.95      1.65 o 
   5   3  12        0.06        0.17      0.74 o 
  -5   4  12        0.96        0.27      0.32 o 
  -4   4  12        5.91        5.72      0.51 o 
  -3   4  12       13.69       12.15      0.76 o 
  -2   4  12        0.11       -0.09      0.55 o 
  -1   4  12       12.44       13.06      0.91 o 
   0   4  12        1.70        1.69      0.41 o 
   1   4  12      124.65      129.32      2.05 o 
   2   4  12      278.17      284.38      5.08 o 
   3   4  12        5.07        5.82      0.55 o 
   4   4  12       12.86       12.32      0.84 o 
   5   4  12       10.81       11.91      1.31 o 
  -5   5  12        1.89        1.63      0.69 o 
  -4   5  12       13.65       15.17      0.66 o 
  -3   5  12      144.82      136.67      4.30 o 
  -2   5  12        5.32        4.88      0.64 o 
  -1   5  12        1.15        1.56      0.27 o 
   0   5  12       81.81       83.11      1.30 o 
   1   5  12      104.05      107.71      1.67 o 
   2   5  12        8.66        9.44      0.66 o 
   3   5  12        5.15        7.15      0.55 o 
   4   5  12        5.29        4.89      0.91 o 
   5   5  12       17.75       21.17      1.60 o 
  -4   6  12        4.16        4.10      0.72 o 
  -3   6  12        0.36       -0.21      0.36 o 
  -2   6  12        2.62        2.82      0.89 o 
  -1   6  12       11.26       12.07      0.80 o 
   0   6  12       49.37       52.96      1.00 o 
   1   6  12      152.46      161.69      2.50 o 
   2   6  12       14.95       14.98      0.73 o 
   3   6  12        3.41        3.74      0.77 o 
   4   6  12        0.62       -0.06      0.80 o 
  -4   7  12       22.91       26.35      1.56 o 
  -3   7  12        0.42        0.51      0.65 o 
  -2   7  12       12.77       10.81      4.97 o 
  -1   7  12        0.66        1.29      0.34 o 
   0   7  12       41.36       43.21      1.00 o 
   1   7  12       28.61       32.32      1.14 o 
   2   7  12        0.53       -0.08      0.65 o 
   3   7  12        0.06        0.63      0.84 o 
   4   7  12        0.74        1.37      0.99 o 
  -3   8  12        0.49        0.65      0.74 o 
  -2   8  12        0.05        1.02      0.60 o 
  -1   8  12       12.06       13.61      0.83 o 
   0   8  12        4.99        4.86      0.50 o 
   1   8  12        0.86        0.15      0.37 o 
   2   8  12        2.60        3.43      1.32 o 
   3   8  12        2.01        0.02      1.40 o 
  -2   9  12        0.32        0.44      1.12 o 
  -1   9  12       21.06       21.15      1.71 o 
   0   9  12        0.56        0.46      0.40 o 
   1   9  12        0.59        1.01      0.56 o 
   2   9  12        3.04        3.00      0.89 o 
  -6   1  13        2.14        0.57      0.97 o 
  -5   1  13        7.31        7.12      0.76 o 
  -4   1  13        6.53        4.33      0.44 o 
  -3   1  13       33.52       30.25      1.13 o 
  -2   1  13      107.98      115.83      2.08 o 
  -1   1  13       25.72       27.62      0.80 o 
   0   1  13      189.18      208.10      2.33 o 
   1   1  13       87.98       87.47      1.43 o 
   2   1  13       18.12       17.80      1.12 o 
   3   1  13      328.53      330.28      5.82 o 
   4   1  13      210.66      219.60      4.39 o 
   5   1  13        9.41       10.01      1.22 o 
  -6   2  13        1.05        0.71      0.57 o 
  -5   2  13        2.61        1.85      0.46 o 
  -4   2  13        7.72        9.81      0.72 o 
  -3   2  13       10.47        8.08      0.54 o 
  -2   2  13       53.55       47.76      1.12 o 
  -1   2  13       31.47       30.42      2.40 o 
   0   2  13        0.44        0.20      0.42 o 
   1   2  13        7.54        7.25      0.55 o 
   2   2  13      310.38      293.30      4.43 o 
   3   2  13       68.36       67.70      1.48 o 
   4   2  13       55.72       55.66      1.87 o 
   5   2  13        7.90        6.91      1.36 o 
  -5   3  13        1.66        0.80      0.39 o 
  -4   3  13        6.56        4.40      0.74 o 
  -3   3  13       56.07       66.92      1.03 o 
  -2   3  13      254.84      245.35     12.81 o 
  -1   3  13        0.40        0.92      0.45 o 
   0   3  13        2.32        2.24      0.37 o 
   1   3  13       49.77       50.10      1.09 o 
   2   3  13      449.50      450.28      5.81 o 
   3   3  13       35.95       38.79      1.09 o 
   4   3  13       11.63        9.16      0.64 o 
   5   3  13       32.18       34.97      2.11 o 
  -5   4  13        2.57        2.30      0.49 o 
  -4   4  13        0.34        0.64      0.57 o 
  -3   4  13        0.36        0.26      0.31 o 
  -2   4  13       14.38       17.93      1.04 o 
  -1   4  13       19.95       18.82      1.62 o 
   0   4  13        1.01        0.73      0.37 o 
   1   4  13      174.44      167.56      2.45 o 
   2   4  13       14.32       14.77      0.74 o 
   3   4  13        2.37        1.76      0.50 o 
   4   4  13        1.91        2.08      0.52 o 
   5   4  13       15.35       16.04      1.88 o 
  -5   5  13        0.40        0.23      0.63 o 
  -4   5  13       13.60       16.03      0.86 o 
  -3   5  13        3.01        3.53      0.50 o 
  -2   5  13        1.39        0.14      0.66 o 
  -1   5  13       27.53       29.75      1.26 o 
   0   5  13        0.52        0.29      0.39 o 
   1   5  13       98.02       97.90      1.55 o 
   2   5  13       76.80       80.23      1.31 o 
   3   5  13       10.04        9.05      0.62 o 
   4   5  13        0.06       -0.22      0.74 o 
  -4   6  13        0.19        0.49      0.60 o 
  -3   6  13        8.74        8.71      0.58 o 
  -2   6  13        2.76        3.63      0.95 o 
  -1   6  13        9.44        9.82      0.49 o 
   0   6  13       17.54       19.00      0.76 o 
   1   6  13        1.44        1.68      0.51 o 
   2   6  13        0.61        0.74      0.46 o 
   3   6  13        1.48        1.33      0.45 o 
   4   6  13        0.08        0.51      0.73 o 
  -4   7  13        1.19        0.52      1.08 o 
  -3   7  13        1.74        0.75      0.68 o 
  -2   7  13        7.72        8.78      1.22 o 
  -1   7  13        0.15        0.20      0.24 o 
   0   7  13       93.30       98.84      1.93 o 
   1   7  13        9.24       11.46      0.97 o 
   2   7  13        1.40        2.81      0.81 o 
   3   7  13        5.01        3.45      1.17 o 
  -3   8  13        1.58        2.43      0.89 o 
  -2   8  13        3.38        4.72      1.54 o 
  -1   8  13       21.67       27.41      1.92 o 
   0   8  13        6.03        5.50      0.49 o 
   1   8  13        6.39        5.91      0.81 o 
   2   8  13        3.27        2.84      0.85 o 
  -2   9  13        0.02        1.30      0.79 o 
  -1   9  13        6.38        8.30      1.78 o 
   0   9  13        2.95        2.21      0.51 o 
   1   9  13        1.76        1.85      0.51 o 
  -5   0  14        0.03        0.22      0.33 o 
  -4   0  14        0.04        0.00      0.27 o 
  -3   0  14      175.24      168.79      2.10 o 
  -2   0  14      463.96      466.79      5.78 o 
  -1   0  14       57.64       62.66      1.23 o 
   0   0  14       98.40       91.68      1.64 o 
   1   0  14       21.29       20.09      1.60 o 
   2   0  14      195.08      195.34      4.98 o 
   3   0  14      288.08      286.30      7.16 o 
   4   0  14       56.88       60.74      2.98 o 
   5   0  14        2.04        2.67      1.39 o 
  -5   1  14        0.46        0.50      0.35 o 
  -4   1  14        6.17        4.94      0.53 o 
  -3   1  14       12.32       15.62      0.85 o 
  -2   1  14      348.11      357.24      5.48 o 
  -1   1  14      589.06      591.15      5.42 o 
   0   1  14      216.26      196.59      2.34 o 
   1   1  14       51.74       44.57      1.06 o 
   2   1  14      241.71      242.14      4.11 o 
   3   1  14      405.16      414.87      6.79 o 
   4   1  14       18.79       21.20      1.43 o 
   5   1  14        4.98        6.24      1.12 o 
  -5   2  14        8.26        6.12      0.49 o 
  -4   2  14       21.53       22.52      0.68 o 
  -3   2  14       61.25       70.68      1.12 o 
  -2   2  14      161.87      159.58      2.55 o 
  -1   2  14       19.33       20.53      0.64 o 
   0   2  14       52.93       51.08      0.96 o 
   1   2  14      140.34      131.31      1.90 o 
   2   2  14       94.93       93.98      1.75 o 
   3   2  14       74.32       78.01      1.60 o 
   4   2  14       20.19       18.20      0.91 o 
   5   2  14       14.49       15.01      0.92 o 
  -5   3  14        0.70        1.29      0.47 o 
  -4   3  14       38.28       39.13      1.09 o 
  -3   3  14       31.55       31.68      0.81 o 
  -2   3  14       15.89       18.31      0.82 o 
  -1   3  14       61.95       58.42      1.37 o 
   0   3  14      157.41      149.37      3.48 o 
   1   3  14      352.70      357.25      4.51 o 
   2   3  14      150.61      153.47      2.24 o 
   3   3  14       13.14       11.63      0.62 o 
   4   3  14       21.81       21.17      1.09 o 
   5   3  14       20.16       19.22      2.44 o 
  -5   4  14        1.11        1.43      0.41 o 
  -4   4  14       60.84       63.91      1.22 o 
  -3   4  14       12.53       12.22      0.60 o 
  -2   4  14       15.31       12.53      1.06 o 
  -1   4  14      171.52      174.26      3.89 o 
   0   4  14        1.86        2.08      0.37 o 
   1   4  14       73.93       73.64      3.01 o 
   2   4  14       26.65       26.10      0.88 o 
   3   4  14        2.90        3.18      0.57 o 
   4   4  14       13.64       15.08      1.00 o 
  -5   5  14       10.99       11.61      1.12 o 
  -4   5  14       12.45       10.52      0.83 o 
  -3   5  14       36.75       35.26      1.96 o 
  -2   5  14        1.12        0.42      0.59 o 
  -1   5  14        3.90        3.51      0.73 o 
   0   5  14      154.98      165.69      2.32 o 
   1   5  14      211.75      221.28      2.69 o 
   2   5  14        0.16        0.01      0.38 o 
   3   5  14        0.11        0.05      0.41 o 
   4   5  14        0.00       -0.58      0.72 o 
  -4   6  14        0.04        0.32      0.69 o 
  -3   6  14        1.24        0.95      0.51 o 
  -2   6  14        9.67       10.42      1.42 o 
  -1   6  14       15.23       14.48      0.81 o 
   0   6  14       99.41      101.91      1.67 o 
   1   6  14        0.13        0.17      0.44 o 
   2   6  14        0.30        0.57      0.58 o 
   3   6  14        6.01        4.56      1.31 o 
   4   6  14        0.00        0.07      0.70 o 
  -3   7  14        0.03       -0.29      0.71 o 
  -2   7  14        4.84        5.75      1.12 o 
  -1   7  14       23.24       23.33      1.35 o 
   0   7  14       15.88       17.03      0.63 o 
   1   7  14        0.39        0.07      0.57 o 
   2   7  14       13.13       12.31      1.30 o 
   3   7  14        5.44        7.69      1.21 o 
  -3   8  14        0.00       -0.15      0.95 o 
  -2   8  14        0.10        0.83      0.95 o 
  -1   8  14        1.51        0.47      0.83 o 
   0   8  14        0.07        0.11      0.42 o 
   1   8  14        9.40        9.19      1.11 o 
   2   8  14        1.76        1.47      0.85 o 
  -1   9  14       14.73       17.54      1.66 o 
   0   9  14        0.09       -0.06      0.76 o 
  -5   1  15        0.32        0.85      0.31 o 
  -4   1  15        5.22        4.70      0.44 o 
  -3   1  15       14.07       15.26      0.71 o 
  -2   1  15        1.26        0.55      0.62 o 
  -1   1  15       43.52       41.33      0.68 o 
   0   1  15        5.25        6.03      0.52 o 
   1   1  15        5.53        6.63      0.69 o 
   2   1  15      186.23      193.77      3.39 o 
   3   1  15      139.13      146.49      3.09 o 
   4   1  15       16.73       15.58      1.28 o 
   5   1  15        1.11        1.50      0.93 o 
  -5   2  15        9.09        6.81      0.64 o 
  -4   2  15        3.28        2.94      0.43 o 
  -3   2  15      131.21      146.24      2.62 o 
  -2   2  15        2.34        1.07      0.60 o 
  -1   2  15      321.66      304.67      2.75 o 
   0   2  15        0.69        1.71      0.38 o 
   1   2  15       13.28       14.14      0.69 o 
   2   2  15        3.18        3.57      0.70 o 
   3   2  15        0.17       -0.45      0.45 o 
   4   2  15       12.99       13.96      0.86 o 
   5   2  15        0.05        0.12      0.42 o 
  -5   3  15        5.06        5.14      0.63 o 
  -4   3  15        3.94        3.01      0.84 o 
  -3   3  15       31.37       30.10      1.16 o 
  -2   3  15        0.05       -0.24      0.41 o 
  -1   3  15       42.27       45.68      1.92 o 
   0   3  15       99.64       98.40      1.42 o 
   1   3  15      117.78      116.54      2.02 o 
   2   3  15        3.00        2.95      0.56 o 
   3   3  15       20.46       19.31      1.33 o 
   4   3  15       68.05       68.39      1.56 o 
  -5   4  15        0.09        0.49      0.80 o 
  -4   4  15       11.45       16.71      1.12 o 
  -3   4  15        0.19        0.32      0.35 o 
  -2   4  15        0.02        0.85      0.64 o 
  -1   4  15        4.65        6.31      1.19 o 
   0   4  15      190.91      199.32      2.35 o 
   1   4  15       17.59       16.84      1.01 o 
   2   4  15        3.45        4.26      0.58 o 
   3   4  15        7.79       10.22      0.61 o 
   4   4  15        0.00        1.04      0.67 o 
  -4   5  15        4.79        5.23      0.80 o 
  -3   5  15        1.95        2.69      0.85 o 
  -2   5  15        0.09       -0.41      0.66 o 
  -1   5  15        5.56        5.19      0.78 o 
   0   5  15       25.91       27.61      2.31 o 
   1   5  15       34.46       36.18      0.87 o 
   2   5  15       11.56        9.05      1.00 o 
   3   5  15        0.03        0.35      0.44 o 
   4   5  15        0.50        0.00      0.96 o 
  -4   6  15        1.05        1.86      1.04 o 
  -3   6  15        7.03        6.23      1.23 o 
  -2   6  15        3.39        1.59      1.00 o 
  -1   6  15        0.20        0.55      0.63 o 
   0   6  15       41.84       42.00      1.08 o 
   1   6  15       46.22       51.54      1.57 o 
   2   6  15        4.29        3.90      0.46 o 
   3   6  15        3.28        3.85      0.49 o 
  -3   7  15        0.33        1.07      0.92 o 
  -2   7  15        3.20        3.20      1.03 o 
  -1   7  15       40.69       41.35      2.44 o 
   0   7  15        1.19        1.25      0.30 o 
   1   7  15       11.93       12.14      0.99 o 
   2   7  15        6.05        5.61      0.95 o 
   3   7  15        0.68        1.04      1.04 o 
  -2   8  15        2.88        1.73      1.07 o 
  -1   8  15       11.52       10.47      3.29 o 
   0   8  15        0.56        0.45      0.42 o 
   1   8  15        8.46        6.98      1.05 o 
   2   8  15       16.94       18.66      1.88 o 
  -5   0  16        3.40        5.49      1.17 o 
  -4   0  16        4.91        7.34      0.40 o 
  -3   0  16      278.92      261.83      8.85 o 
  -2   0  16      765.11      803.06     15.95 o 
  -1   0  16       11.61       14.68      0.74 o 
   0   0  16        3.87        7.83      0.74 o 
   1   0  16        2.79        3.67      0.90 o 
   2   0  16       15.35       16.72      2.05 o 
   3   0  16        2.93        3.18      1.16 o 
   4   0  16       18.36       21.59      1.94 o 
   5   0  16        2.14        0.41      1.15 o 
  -5   1  16        3.38        3.19      0.68 o 
  -4   1  16       15.19       13.57      0.59 o 
  -3   1  16       35.84       33.62      1.52 o 
  -2   1  16       88.34       79.48      6.88 o 
  -1   1  16       63.00       60.68      0.80 o 
   0   1  16        3.17        3.53      0.51 o 
   1   1  16        4.59        4.70      0.65 o 
   2   1  16      139.37      141.03      2.23 o 
   3   1  16       12.78       12.91      1.20 o 
   4   1  16       18.83       21.12      1.38 o 
   5   1  16        2.19        3.77      1.09 o 
  -5   2  16       10.33       13.31      1.16 o 
  -4   2  16       41.23       45.47      1.19 o 
  -3   2  16      109.85      122.03      3.40 o 
  -2   2  16       57.58       54.67      1.67 o 
  -1   2  16      258.51      263.17      2.71 o 
   0   2  16        0.30        1.46      0.45 o 
   1   2  16       16.87       18.07      0.74 o 
   2   2  16       11.89       12.06      0.77 o 
   3   2  16        2.59        1.92      0.51 o 
   4   2  16        0.30       -0.46      0.46 o 
  -5   3  16        0.27        0.47      0.38 o 
  -4   3  16        2.59        1.82      0.41 o 
  -3   3  16       12.23       12.16      0.66 o 
  -2   3  16       10.40        9.39      0.79 o 
  -1   3  16       15.51       18.16      0.95 o 
   0   3  16       40.44       39.36      1.66 o 
   1   3  16      102.58       98.54      1.63 o 
   2   3  16       12.31       11.00      0.67 o 
   3   3  16        3.16        2.47      0.49 o 
   4   3  16       35.14       30.59      1.83 o 
  -5   4  16       17.23       16.18      0.83 o 
  -4   4  16       50.99       54.83      1.22 o 
  -3   4  16        0.52        0.15      0.35 o 
  -2   4  16        1.98        1.88      0.53 o 
  -1   4  16       78.60       75.37      3.60 o 
   0   4  16      247.32      254.72      3.49 o 
   1   4  16       20.16       21.44      0.80 o 
   2   4  16        2.83        2.40      0.54 o 
   3   4  16        0.61        0.06      0.35 o 
   4   4  16        4.07        3.10      0.59 o 
  -4   5  16        0.08       -0.72      0.72 o 
  -3   5  16        0.26        1.13      0.86 o 
  -2   5  16        0.66        1.11      0.67 o 
  -1   5  16       11.06        9.27      0.92 o 
   0   5  16      105.42      109.49      1.98 o 
   1   5  16        0.23       -0.10      0.37 o 
   2   5  16        0.49        0.30      0.44 o 
   3   5  16        2.45        2.44      0.60 o 
   4   5  16       14.77       16.26      1.35 o 
  -4   6  16        0.66       -0.72      0.72 o 
  -3   6  16        4.23        3.80      0.85 o 
  -2   6  16        1.37       -0.20      0.47 o 
  -1   6  16        8.18        7.40      0.89 o 
   0   6  16       61.57       61.16      1.55 o 
   1   6  16       33.80       39.09      1.28 o 
   2   6  16        0.05       -0.36      0.42 o 
   3   6  16        5.19        5.45      0.63 o 
  -3   7  16        0.18        1.94      0.98 o 
  -2   7  16        4.30        2.81      1.20 o 
  -1   7  16       27.14       25.05      1.66 o 
   0   7  16        0.00        0.08      0.25 o 
   1   7  16        8.61        7.67      0.54 o 
   2   7  16        8.69        7.57      1.08 o 
  -2   8  16        7.25        7.13      1.39 o 
  -1   8  16        4.79        4.06      1.14 o 
   0   8  16        1.05       -0.27      1.28 o 
   1   8  16        0.84        0.25      0.80 o 
  -5   1  17        0.13       -0.66      0.66 o 
  -4   1  17        0.04       -0.29      0.32 o 
  -3   1  17       15.87       15.67      0.62 o 
  -2   1  17       40.59       37.94      1.90 o 
  -1   1  17       71.89       70.42      0.99 o 
   0   1  17       22.95       22.67      0.68 o 
   1   1  17        6.85        7.11      0.62 o 
   2   1  17       17.33       16.65      0.84 o 
   3   1  17       46.44       44.39      1.63 o 
   4   1  17        4.26        3.17      0.89 o 
  -5   2  17        3.97        7.53      1.66 o 
  -4   2  17       12.65        9.56      0.67 o 
  -3   2  17        0.02       -0.28      0.32 o 
  -2   2  17      213.09      218.85      3.47 o 
  -1   2  17       62.64       64.34      1.70 o 
   0   2  17       31.38       27.58      0.87 o 
   1   2  17       57.32       54.45      1.11 o 
   2   2  17        5.16        4.93      0.55 o 
   3   2  17        3.69        2.80      0.55 o 
   4   2  17        1.19        0.55      0.47 o 
  -5   3  17        1.27        0.54      0.41 o 
  -4   3  17       10.27       11.91      0.76 o 
  -3   3  17        3.50        2.35      0.47 o 
  -2   3  17       11.65       11.47      1.55 o 
  -1   3  17       11.05       11.87      1.09 o 
   0   3  17       22.79       24.02      0.64 o 
   1   3  17       48.79       45.94      1.04 o 
   2   3  17       25.00       26.06      0.95 o 
   3   3  17        0.61        1.09      0.73 o 
   4   3  17        0.42        0.18      0.45 o 
  -4   4  17        1.85        3.70      0.52 o 
  -3   4  17       12.91       14.68      0.65 o 
  -2   4  17        7.19        9.18      0.73 o 
  -1   4  17       56.07       60.14      2.52 o 
   0   4  17        0.70        1.46      0.36 o 
   1   4  17        4.60        4.52      0.54 o 
   2   4  17        2.64        4.16      0.52 o 
   3   4  17        6.71        8.05      0.63 o 
   4   4  17        1.47        1.18      0.55 o 
  -4   5  17        2.35        3.98      0.99 o 
  -3   5  17        3.13        3.14      0.48 o 
  -2   5  17        2.96        2.46      0.82 o 
  -1   5  17        0.00        0.47      0.62 o 
   0   5  17       24.08       23.03      0.92 o 
   1   5  17       22.00       22.54      0.80 o 
   2   5  17        7.00        5.78      0.54 o 
   3   5  17        0.14        1.26      0.45 o 
  -3   6  17        2.18        2.82      0.79 o 
  -2   6  17        0.59        0.62      0.51 o 
  -1   6  17        4.37        3.58      0.78 o 
   0   6  17       31.44       32.28      1.82 o 
   1   6  17       19.51       20.12      1.56 o 
   2   6  17        1.40        1.33      0.46 o 
   3   6  17        0.67        0.50      0.50 o 
  -2   7  17        0.18       -0.95      0.95 o 
  -1   7  17        5.30        5.33      1.11 o 
   0   7  17        1.94        1.35      0.51 o 
   1   7  17        3.33        2.26      0.63 o 
   2   7  17        0.00        0.24      0.38 o 
  -1   8  17        0.05       -0.34      0.93 o 
   0   8  17        0.86        1.84      2.31 o 
  -5   0  18        1.42       -0.15      0.92 o 
  -4   0  18        0.06        0.94      0.94 o 
  -3   0  18       86.77       81.02      3.73 o 
  -2   0  18       14.77       16.94      1.68 o 
  -1   0  18      171.79      158.60      2.29 o 
   0   0  18       12.70       11.70      0.82 o 
   1   0  18       22.46       18.70      0.93 o 
   2   0  18       28.74       28.06      1.69 o 
   3   0  18       39.51       40.49      3.59 o 
   4   0  18       13.86       13.60      1.75 o 
  -5   1  18        0.47        2.06      1.92 o 
  -4   1  18        6.72        6.27      0.98 o 
  -3   1  18       27.08       27.15      0.77 o 
  -2   1  18        0.00       -0.53      0.57 o 
  -1   1  18        5.84        5.75      0.32 o 
   0   1  18        2.08        1.72      0.40 o 
   1   1  18        9.28        8.60      0.59 o 
   2   1  18       28.79       28.61      1.06 o 
   3   1  18       17.86       21.15      0.93 o 
   4   1  18        2.48        3.25      0.63 o 
  -5   2  18        0.97       -0.10      1.30 o 
  -4   2  18       18.70       17.18      1.06 o 
  -3   2  18        0.79        0.67      0.35 o 
  -2   2  18        5.52        6.12      0.69 o 
  -1   2  18        1.44        1.39      0.23 o 
   0   2  18       13.52       14.24      0.58 o 
   1   2  18        3.62        2.51      0.50 o 
   2   2  18        1.18        1.56      0.48 o 
   3   2  18       11.14        9.65      0.78 o 
   4   2  18       26.04       27.96      1.27 o 
  -4   3  18        2.71        2.14      0.64 o 
  -3   3  18        0.01        0.18      0.81 o 
  -2   3  18        9.17        9.19      0.80 o 
  -1   3  18        0.11        0.12      0.54 o 
   0   3  18       17.87       16.11      0.56 o 
   1   3  18       20.01       19.47      0.81 o 
   2   3  18       15.97       16.81      0.85 o 
   3   3  18       13.65       13.69      0.76 o 
   4   3  18       30.40       38.08      1.33 o 
  -4   4  18        0.57        2.96      0.99 o 
  -3   4  18        0.26        0.15      0.38 o 
  -2   4  18        5.79        5.42      0.79 o 
  -1   4  18       84.94       96.10      2.98 o 
   0   4  18       19.17       16.79      0.57 o 
   1   4  18       43.36       44.83      1.68 o 
   2   4  18        0.08       -0.22      0.38 o 
   3   4  18        3.08        3.28      0.56 o 
  -4   5  18        0.25        0.48      0.63 o 
  -3   5  18        0.03        0.11      0.49 o 
  -2   5  18        0.00        1.23      0.70 o 
  -1   5  18        0.90        1.95      1.01 o 
   0   5  18        5.75        6.23      0.75 o 
   1   5  18       16.15       15.63      0.65 o 
   2   5  18        8.82       11.38      1.08 o 
   3   5  18       23.32       28.36      2.22 o 
  -3   6  18        4.62        4.63      2.35 o 
  -2   6  18       11.91       12.92      0.88 o 
  -1   6  18       16.58       15.57      1.49 o 
   0   6  18       12.32       15.65      1.30 o 
   1   6  18        3.79        3.41      0.68 o 
   2   6  18       26.20       30.49      0.99 o 
  -2   7  18        0.70       -0.37      0.91 o 
  -1   7  18        0.06       -0.18      0.46 o 
   0   7  18        0.10       -0.13      0.63 o 
   1   7  18        3.08        2.87      0.67 o 
  -4   1  19        5.81        5.63      1.08 o 
  -3   1  19        8.99        9.48      0.51 o 
  -2   1  19        0.13        0.20      0.49 o 
  -1   1  19        0.10        0.45      0.26 o 
   0   1  19        8.74        6.73      0.83 o 
   1   1  19        1.35        1.20      0.44 o 
   2   1  19       14.81       16.47      0.82 o 
   3   1  19       14.17       14.03      0.97 o 
   4   1  19        8.00       11.46      1.55 o 
  -4   2  19        1.42        1.83      0.53 o 
  -3   2  19        0.10        0.31      0.34 o 
  -2   2  19       15.02       12.66      6.22 o 
  -1   2  19       40.25       39.40      0.80 o 
   0   2  19       67.71       64.49      1.36 o 
   1   2  19        0.05        0.10      0.35 o 
   2   2  19        8.98        8.37      0.71 o 
   3   2  19        0.28        0.30      0.45 o 
   4   2  19        2.26        1.65      0.70 o 
  -4   3  19        2.37        1.75      0.64 o 
  -3   3  19        0.70        0.84      0.44 o 
  -2   3  19       14.77       19.86      1.80 o 
  -1   3  19        9.18        7.96      0.79 o 
   0   3  19        2.77        2.56      0.38 o 
   1   3  19        3.57        4.73      0.63 o 
   2   3  19        0.00        0.13      0.43 o 
   3   3  19        3.79        3.40      0.65 o 
  -4   4  19        0.68        0.88      1.01 o 
  -3   4  19        0.41       -0.59      0.59 o 
  -2   4  19       13.90       15.94      1.01 o 
  -1   4  19        0.49        0.97      0.88 o 
   0   4  19       10.79       10.38      0.65 o 
   1   4  19       10.40       13.02      0.69 o 
   2   4  19        0.83        0.63      0.43 o 
   3   4  19       17.01       18.33      1.82 o 
  -3   5  19        0.09        1.22      0.60 o 
  -2   5  19        0.16        0.05      0.60 o 
  -1   5  19        6.21        5.87      1.20 o 
   0   5  19        0.01       -0.31      0.42 o 
   1   5  19        3.42        3.52      0.47 o 
   2   5  19        0.60        0.93      0.46 o 
   3   5  19        0.01        0.32      0.47 o 
  -2   6  19        0.02       -0.10      0.76 o 
  -1   6  19        0.40        1.09      1.23 o 
   0   6  19       12.53       11.38      1.09 o 
   1   6  19        0.01        0.42      0.56 o 
   2   6  19        0.00        0.09      0.47 o 
  -1   7  19        1.24        1.21      1.55 o 
   0   7  19        1.65        1.13      0.73 o 
   1   7  19        0.01        0.20      0.66 o 
  -4   0  20        2.95        1.76      1.17 o 
  -3   0  20       37.96       51.83      2.78 o 
  -2   0  20        0.68        0.42      0.44 o 
  -1   0  20       33.83       31.85      0.89 o 
   0   0  20      199.35      176.97      4.20 o 
   1   0  20       84.20       81.26      1.91 o 
   2   0  20       37.57       37.83      1.40 o 
   3   0  20       30.34       38.73      2.18 o 
  -4   1  20       11.53       11.62      1.35 o 
  -3   1  20        3.72        3.72      0.56 o 
  -2   1  20        2.36        1.17      0.78 o 
  -1   1  20        2.91        2.18      0.28 o 
   0   1  20        4.78        4.32      0.46 o 
   1   1  20        1.04        0.80      0.44 o 
   2   1  20       19.00       21.00      0.86 o 
   3   1  20        0.34       -0.07      0.52 o 
  -4   2  20        2.32        2.01      1.42 o 
  -3   2  20        0.20        0.24      0.57 o 
  -2   2  20       47.65       52.74      1.88 o 
  -1   2  20       35.59       29.77      0.52 o 
   0   2  20       28.64       27.32      0.70 o 
   1   2  20       80.25       73.29      1.64 o 
   2   2  20       41.24       46.14      1.22 o 
   3   2  20        1.41        1.15      0.54 o 
  -4   3  20        0.52        1.46      0.64 o 
  -3   3  20        0.38        1.33      0.56 o 
  -2   3  20        0.07        0.07      0.95 o 
  -1   3  20        0.03        0.42      0.45 o 
   0   3  20        8.52        7.57      0.45 o 
   1   3  20        7.70        6.99      0.63 o 
   2   3  20       12.63       11.61      0.75 o 
   3   3  20       15.13       14.09      1.19 o 
  -3   4  20        4.49        5.00      0.74 o 
  -2   4  20        9.40        9.23      0.96 o 
  -1   4  20       32.75       35.46      3.15 o 
   0   4  20        3.07        2.13      0.44 o 
   1   4  20        4.64        5.95      0.50 o 
   2   4  20        5.39        4.60      0.56 o 
   3   4  20        4.30        4.83      0.65 o 
  -3   5  20        2.47        4.20      1.13 o 
  -2   5  20        3.53        4.94      1.18 o 
  -1   5  20        0.07        0.20      0.87 o 
   0   5  20        9.14        8.73      0.95 o 
   1   5  20        0.00       -0.37      0.37 o 
   2   5  20        6.93        5.86      0.66 o 
  -2   6  20        0.98        2.66      1.10 o 
  -1   6  20        0.98        1.26      1.02 o 
   0   6  20       16.42       18.98      3.62 o 
   1   6  20        1.55        1.47      0.80 o 
  -4   1  21        0.49        2.23      1.19 o 
  -3   1  21        6.40        6.16      1.00 o 
  -2   1  21        0.11        0.03      0.47 o 
  -1   1  21        1.82        1.76      0.27 o 
   0   1  21        4.50        3.44      0.38 o 
   1   1  21       48.58       45.52      0.97 o 
   2   1  21       14.58       16.76      0.83 o 
   3   1  21        0.32        0.89      0.57 o 
  -4   2  21        7.19        7.05      1.81 o 
  -3   2  21        0.08        0.40      0.43 o 
  -2   2  21        0.43        0.56      0.70 o 
  -1   2  21        4.67        3.74      0.50 o 
   0   2  21        7.28        5.80      0.48 o 
   1   2  21        2.92        1.88      0.46 o 
   2   2  21        3.74        3.66      0.61 o 
   3   2  21       16.40       14.68      1.05 o 
  -3   3  21        1.75        1.51      0.65 o 
  -2   3  21        8.83        9.47      0.96 o 
  -1   3  21        3.96        3.08      0.98 o 
   0   3  21       18.44       17.54      1.18 o 
   1   3  21        0.02       -0.11      0.37 o 
   2   3  21        7.76        6.48      0.70 o 
   3   3  21        0.20        0.58      0.55 o 
  -3   4  21        6.40        5.25      0.76 o 
  -2   4  21        0.12        0.81      0.88 o 
  -1   4  21       18.07       21.18      4.03 o 
   0   4  21        1.78        2.23      0.82 o 
   1   4  21        4.21        2.78      0.59 o 
   2   4  21       23.85       22.18      1.48 o 
  -2   5  21        0.00        0.89      0.97 o 
  -1   5  21        9.15        9.91      1.44 o 
   0   5  21        2.93        4.45      0.86 o 
   1   5  21        1.34        0.93      0.39 o 
  -1   6  21        0.08        2.28      1.64 o 
   0   6  21        8.99        9.32      1.09 o 
  -3   0  22        7.00        7.13      1.61 o 
  -2   0  22        4.17        7.00      1.44 o 
  -1   0  22       21.02       20.02      0.73 o 
   0   0  22       10.24       11.22      0.64 o 
   1   0  22        0.61        0.32      0.52 o 
   2   0  22        0.54        0.57      0.59 o 
   3   0  22       11.88       11.59      1.10 o 
  -3   1  22       14.06       14.42      1.96 o 
  -2   1  22        4.03        3.47      0.66 o 
  -1   1  22        5.34        2.83      0.35 o 
   0   1  22        7.03        4.79      0.44 o 
   1   1  22        0.63        0.68      0.39 o 
   2   1  22        0.18        0.56      0.49 o 
   3   1  22        0.16        0.26      0.55 o 
  -3   2  22        0.03       -0.12      1.17 o 
  -2   2  22       11.94       15.43      0.97 o 
  -1   2  22       14.63       17.99      1.07 o 
   0   2  22        2.42        1.40      0.34 o 
   1   2  22        1.45        1.54      0.47 o 
   2   2  22        1.34        1.01      0.48 o 
  -3   3  22        3.26        4.41      0.79 o 
  -2   3  22       12.49        9.10      0.89 o 
  -1   3  22        5.59        5.16      0.94 o 
   0   3  22        0.45        1.34      0.65 o 
   1   3  22       19.45       18.48      1.01 o 
   2   3  22        2.09        2.97      0.61 o 
  -2   4  22        2.55        3.39      1.08 o 
  -1   4  22        0.54        0.63      0.67 o 
   0   4  22        5.16        5.35      0.82 o 
   1   4  22        0.38        0.52      0.37 o 
   2   4  22        2.72        2.75      0.69 o 
  -1   5  22        4.92        5.34      1.26 o 
   0   5  22        9.77       10.85      1.26 o 
   1   5  22        0.65        0.75      0.76 o 
  -3   1  23        5.70        7.94      1.81 o 
  -2   1  23        0.42       -0.32      0.79 o 
  -1   1  23        0.32        0.83      0.59 o 
   0   1  23        0.23        0.67      0.34 o 
   1   1  23        0.01        0.31      0.34 o 
   2   1  23        3.66        3.39      0.58 o 
  -3   2  23        0.41       -0.17      1.27 o 
  -2   2  23        1.14        0.89      0.65 o 
  -1   2  23        1.60        0.39      0.56 o 
   0   2  23        0.58        0.59      0.36 o 
   1   2  23        0.36        0.96      0.46 o 
   2   2  23        4.59        5.94      0.68 o 
  -2   3  23        8.88       10.74      1.49 o 
  -1   3  23        0.03        0.55      0.72 o 
   0   3  23        0.00        0.82      0.63 o 
   1   3  23        2.13        3.22      0.56 o 
  -2   4  23        4.35        2.89      1.51 o 
  -1   4  23        0.18        0.12      0.81 o 
   0   4  23        0.38        0.37      0.62 o 
   1   4  23        2.04        3.16      0.98 o 
  -2   0  24        5.82        7.45      1.69 o 
  -1   0  24        2.10        2.43      1.34 o 
   0   0  24        0.18        0.10      0.36 o 
   1   0  24        0.01       -0.16      0.60 o 
  -2   1  24       16.38       25.03      2.61 o 
  -1   1  24       17.03       23.11      1.42 o 
   0   1  24        3.95        3.02      0.40 o 
   1   1  24        0.06        0.26      0.42 o 
  -2   2  24        0.07       -0.69      0.80 o 
  -1   2  24        0.06        0.53      0.67 o 
   0   2  24        1.18        0.37      0.50 o 
   1   2  24        0.02       -0.35      0.35 o 
  -1   3  24        1.86        1.12      0.86 o 
   0   3  24        1.65        3.61      0.78 o 
  -1   1  25        3.66        4.20      1.39 o 
   0   1  25        0.95        1.15      0.57 o 
  -1   2  25        9.59       10.05      1.31 o 
   0   2  25        3.17        3.88      0.61 o 
                                                 
